# Supplementary material for: Recovering a lost seismic disaster. The destruction of El Castillejo and the discovery of the earliest historic earthquake affecting the Granada region (Spain)
Source: PLoS One. 2024 Apr 17;19(4):e0300549. doi: 10.1371/journal.pone.0300549 (PMC11023601; doi:10.1371/journal.pone.0300549)
Supplement: S4 File — (ZIP) [file pone.0300549.s005.zip]

Archive with 6 entries (6 files):
- 1994-2000.xlsx
- __MACOSX/._1994-2000.xlsx
- 2001-2017.xlsx
- __MACOSX/._2001-2017.xlsx
- EQ Andalusia 1996-2017.kmz
- __MACOSX/._EQ Andalusia 1996-2017.kmz
