# Supplementary material for: Recovering a lost seismic disaster. The destruction of El Castillejo and the discovery of the earliest historic earthquake affecting the Granada region (Spain)
Source: PLoS One. 2024 Apr 17;19(4):e0300549. doi: 10.1371/journal.pone.0300549 (PMC11023601; doi:10.1371/journal.pone.0300549)
Supplement: S4 File — (ZIP) [file pone.0300549.s005.zip › 1994-2000.xlsx]

## Sheet: Table 1
last felt earthquakes in Andalusia (1994)
date		time										MAGNITUD										INT. MSK					zone								PROV.
03-I		01:00:06										3.9										V					Berja								(AL)
04-I		08:03:16										4.9										VI					Costa de Balerma								(AL)
04-I		08:06:28										4										IV					Costa de Balerma								(AL)
04-I		08:47:27										3.4										III					Costa de Balerma								(AL)
08-I		22:48:07										3.8										IV					Cacin								(GR)
09-I		16:01:35										3.4										III					Costa de Balerma								(AL)
16-I		15:55:03										3.6										III					Costa de Balerma								(AL)
16-I		17:03:08										3.7										IV					Costa de Balerma								(AL)
17-I		05:50:25										3.3										III					Guadix								(GR)
20-I		06:32:37										3.3										III					Iznajar								(CO)
26-I		16:16:44										3.6										IV					Costa de Balerma								(AL)
02-II		06:03:05										3.4										III					Costa de Balerma								(AL)
02-II		18:03:41										4										IV					Costa de Balerma								(AL)
12-II		03:36:30										3.6										III-IV					Guadix								(GR)
26-II		07:25:13										3.6										III-IV					Costa de Balerma								(AL)
11-III		11:53:22										2.8										II					Costa de Balerma								(AL)
11-III		21:42:35										3.2										III					Costa de Vera								(AL)
12-III		07:31:31										2.8										II					Berja								(AL)
12-III		08:25:08										2.9										II					Berja								(AL)
29-III		14:29:02										3.5										IV					Costa de Balerma								(AL)
29-III		22:04:20										3.7										IV					Costa de Calahonda
08-IV		04:00:06										3.8										IV					Albanchez								(AL)
08-IV		04:13:34										2.9										III					Albanchez								(AL)
15-IV		15:40:47										3.4										III					Vera								(AL)
19-IV		23:52:00										3.7										IV					C. de Almanzora
20-IV		21:23:38										3.2										III					C. de Almanzora
23-IV		17:54:00										3.2										III					Albanchez
26-V		08:26:53										5.3										VII					Bahia de Alhucemas
30-V		14:30:13										3.1										III					Córdoba
20-VI		19:26:26										2.8										II					Sta. Cruz Alhama								(GR)
04-VII		13:38:46										4.4										IV					Calañas								(HU)
13-VII		10:12:31										3.3										II					Costa de Torrox								(MA)
24-VII		00:45:23										3.3										III					Alhama de Almería
03-VIII		01:25:40										3										III					Adra								(AL)
19-IX		17:26:01										3.2										IV					Huescar								(GR)
23-IX		15:41:24										3.2										II					Alfarnate								(MA)
24-IX		10:50:41										4.2										II-III					Golfo de Cadiz
26-X		18:47:48										3.5										IV					Sur de Adra								(AL)
25-XI		05:33:16										4.4										VI					Marruecos
08-XI		00:17:34										3.8										V					Tabernas								(AL)
03-XII		18:42:42										3.6										III					Sierra de Gor								(GR)
06-XII		09:28:54										3.2										III					Granada
Andalusia (1995)
date		time										MAGNITUD									INT. MSK					zone
29-I		07:34.9										3									II					Turrillas (AL)
29-I		10:05.8										3.4									III					Turrillas (AL)
13-II		50:07.0										3.2									III					Venta del Pobre (AL)
28-II		06:28.2										2.9									II-III					Roquetas de Mar (AL)
17-III		36:54.5										3.9									V					Benalmádena (MA)
17-III		04:13.3										3.9									V					Romilla La Nueva (GR)
18-III		39:34.0										3.9									III					Luc. de las Torres (AL)
30-III		54:46.2										3.9									IV					Real de la Jara (SE)
11-IV		42:20.6										3.2									III					Emb. Guadalmena (JA)
12-IV		46:31.5										3.2									III					Venta del Fraile (GR)
25-IV		24:21.7										2.8									II					Berja (AL)
29-IV		37:40.8										3.2									II-III					El Ejido (AL)
18-V		13:05.2										3.1									II-III					Adra (AL)
30-V		13:05.0										2.4									II					Loja (GR)
30-V		13:39.8										2.4									II					Loja (GR)
03-VI		00:26.6										3.2									II					Níjar (AL)
03-VI		21:25.1										3.6									III					Níjar (AL)
05-VI		29:36.5										3.5									III					Melilla
07-VI		20:36.0										4									IV-V					Níjar (AL)
26-VII		38:08.0										3									III					Melilla
27-VII		40:54.9										2.9									III					Padul (GR)
08-IX		35:57.4										3.4									III-IV					Adra (AL)
18-IX		14:39.9										2.8									II					Zafarraya (GR)
28-IX		02:53.1										3.6									IV					Venta del Fraile (GR)
10-XI		49:49.7										3.9									II-III					Mar de Alborán
18-XI		24:47.7										3.9									V					Gádor (AL)
13-XII		55:32.6										3.3									III					Berja (AL)
Andalusia (1996)
Oficina Web UGR
(*) La hora que aparece corresponde a la hora origen dada en tiempo Universal
PR. Es la profundidad del hipocentro en Km
MG es la magnitud en la escala Richter.
I es la intensidad en la escala MSK
date				time							LAT.					LON.				PR.				MG.		I.		epicentral zone
2096-01-09				07h36m59s							37056					-3931				14				3.8		IV		Cacín (GR)
2096-01-09				08h40m04s							37054					-3937				13				3.2		III		Cacín (GR)
2096-01-24				08h36m57s							36868					-3692				16				3.3		IV		Lentejí (GR)
2096-01-27				10h02m30s							37899					-2048				26				3.4		III		Topares (AL)
2096-02-14				20h20m04s							38211					-4281				12				3.2		II		Venta del Charco(CO)
2096-04-16				22h43m35s							37628					-4788				33				4.6		V		La Rambla (CO)
2096-04-19				01h20m15s							36666					-2863				4				3.1		II		Costa Balerma (AL)
2096-04-24				16h29m26s							36676					-2865				6				3.8		IV		Costa Balerma (Al)
2096-04-24				18h10m46s							36660					-2865				5				3.6		III		Costa Balerma (AL)
2096-05-06				16h29m20s							37614					-4723				35				3.7		III		La Rambla (CO)
2096-05-17				18h24m05s							37550					-3777				28				3.8		III		Valdepeñas de Jaen
2096-06-20				01h07m52s							36654					-2863				5				4.1		III		Costa Balerma(AL)
2096-07-06				11h23m34s							36610					-1669				19				3.3		III		Mar Mediterraneo
2096-07-24				22h33m11s							37359					-2295				9				3.8		IV		Olula del Río (AL)
2096-10-22				18h26m09s							37394					-2004				1				3.8		IV		Sta Mª de Nieva (AL)
2096-11-18				14h34m41s							36637					-2831				3				3.3		II		Costa Balerma (AL)
2096-12-28				07h30m36s							37155					-3715				14				4.3		V		Las Gabias (GR)

Andalusia (1997)
Oficina Web UGR
november
date and time													15.11.1997; 22h, 35m, 44.9s (TUC)
zone													Pinos Puente, Granada
Magnitude (Richter)													3.1
Latitude													37.248 N
Longitude													3.708 W
depth													11 Km
intensity max (MSK)													II
october
date and time													28.10.1997; 0h, 43m, 5.2s (TUC)																								Sentido en (ZONE?)
zone													Gójar, Granada																								date and time
Magnitude (Richter)													2.7																								close to
Latitude													37.086 N																								Magnitude (Richter)
Longitude													3.563 W																								Latitude
depth													17 Km																								Longitude
max intensity (MSK)													II																								depth
septmeber
date and time													25.09.1997; 18h, 43m, 39.5s (TUC)																								date and time
close to													Casares, Málaga																								close to
Magnitude (Richter)													3.5																								Magnitude (Richter)
Latitude													36.469 N																								Latitude
Longitude													5.196 W																								Longitude
depth													superficial																								depth
max intensity (MSK)													III-IV																								max intensity (MSK)
august
date and time													28.08.1997; 2h, 56m, 26.3s (TUC)																							date and time													25.08.1997; 6h, 22m, 49.0s (TUC)
close to													Alhama de Granada																							close to													Pedro Abad, Córdoba
Magnitude (Richter)													3.1																							Magnitude (Richter)													3.7
Latitude													37.045 N																							Latitude													37.986 N
Longitude													4.039 W																							Longitude													4.544 W
depth													13 Km																							depth													11 Km
max intensity (MSK)													II																							max intensity (MSK)													III
date and time													07.08.1997; 19h, 17m, 26.3s (TUC)
close to													Castell de Ferro, Granada, in the Alboran Sea
Magnitude (Richter)													3.8
Latitude													36.457 N
Longitude													3.238 W
depth													6 Km
max intensity (MSK)													III
july
date and time													14.07.1997; 09h, 12m, 24.4s (TUC)																					time and date
close to													Berja, Almería																					close to
Magnitude (Richter)													3.3																					Magnitude (Richter)
Latitude													36.882 N																					Latitude
Longitude													2.987 W																					Longitude
depth													9 Km																					depth
max intensity (MSK)													III																					max intensity
Sentido en																					Granada, Adra, Motril, Torrenueva, Salobreña
Registro de banda ancha (estación CRT)																					ver imagen																						time and date
time and date													02.07.1997; 17h, 33m, 5.9s (TUC)																														close to
close to													Castell de Ferro, Granada, en el Mar de Alborán																														Magnitude (Richter)
Magnitude (Richter)													4.1																														Latitude
Latitude													36.384 N																														Longitude
Longitude													3.228 W																														depth
depth													4 Km																														max intensity
max intensity (MSK)													III
Sentido en													Adra, El Ejido, Albuñol, Motril, Castell de Ferro, La Rábita
Sentido en																		Almería, Granada, Málaga, La Mamola, Órgiva, Adra, Berja, El Ejido, Albuñol, Almuñecar, Roquetas de Mar, Motril
Registro de banda ancha (estación CRT)																		ver imagen
time and date															02.071997; 9h, 38m, 41.7s (TUC)
close to															Castell de Ferro, Granada, en el Mar de Alborán
Magnitude (Richter)															4.5
Latitude															36.400 N
Longitude															3.245 W
depth															5 Km
max intensity (MSK)															IV
Sentido con intensidad IV en															Torrenueva y La Rábida.
Con intensidad III en															Nerja, Almuñécar, Salobreña, Motril, Carchuna, Albuñol, Adra, Berja, Almería
Con intensidad II en															Fuengirola, Málaga y Granada
june
date and time													25.06.1997; 3h, 14m, 51.9s (TUC)																							date and time													25.06.1997; 1h, 17m, 12.5s (TUC)
close to													Adra, Almería, en el Mar de Alborán																							close to													Adra, Almería, en el Mar de Alborán
Magnitude (Richter)													3.4																							Magnitude (Richter)													3.6
Latitude													36.495 N																							Latitude													36.528 N
Longitude													3.141 W																							Longitude													2.946 W
depth													5 Km																							depth													3 Km
max intensity (MSK)													III																							max intensity (MSK)													III
date and time													06.06.1997; 12h, 16m, 53.0s (TUC)
close to													Granada																						time and date													02.06.1997; 5h, 21m, 50.5s (TUC)
Magnitude (Richter)													2.6																						close to													Albox, Almería
Latitude													37.191 N																						Magnitude (Richter)													3.1
Longitude													3.615 W																						Latitude													37.346 N
depth													10 Km																						Longitude													2.202 W
max intensity (MSK)													II																						depth													2 Km
																																			max intensity (MSK)													III
may
time and date													09.05.1997; 4h, 26m, 35.0s (TUC)																						time and date													01.05.1997; 13h, 59m, 34.3s (TUC)
close to													Alhama de Granada, Granada																						close to													Golfo de Cádiz
Magnitude (Richter)													4.1																						magnitude (Richter)													4.3
Latitude													36.978 N																						latidude													36.774 N
Longitude													4.070 W																						longitude													7.672 W
depth													54 Km																						depth													40 Km
max intensity (MSK)													II																						max. intensity (MSK)													II
april
time and date																				17.04.1997; 18h, 46m, 23.0s (TUC)																						time and date
close to																				Los Alazores, Granada																						close to
Magnitude (Richter)																				3.6																						magnitude (Richter)
Latitude																				36.989 N																						latitude
Longitude																				4.351 W																						longitude
depth																				6.7 Km																						depth
max intensity (MSK)																				IV																						max intensity (MSK)
Registro de velocidad (estación APHE)																				ver imagen																						Registro de velocidad (estación APHE)
march
time and date																			31.03.1997; 19h, 58m, 26.6s (TUC)																								time and date
close to																			Chimeneas, Granada																								close to
Magnitude (Richter)																			3.5																								Magnitude (Richter)
Latitude																			37.076 N																								Latitude
Longitude																			3.890 W																								Longitude
depth																			14 Km																								depth
max intensity (MSK)																			III																								max intensity (MSK)
Registro de velocidad (estación ATEJ)																			ver imagen
time and date																			13.03.1997; 20h, 26m, 17.8s (TUC)
close to																			La Zubia, Granada
Magnitude (Richter)																			3
Latitude																			37.101 N
Longitude																			3.585 W
depth																			13 Km
max intensity (MSK)																			III
Sentido en																			La Zubia, Los Ojíjares, Cájar, Monachil y Otura.
Registro de velocidad (estación RESI)																			ver imagen
FEBUARY
time and date																				24.02.1997; 7h, 9m, 51.0s (TUC)																							time and date
close to																				Agrón, Granada																							close to
Magnitude (Richter)																				4.4																							Magnitude (Richter)
Latitude																				37.029 N																							Latitude
Longitude																				3.838 W																							Longitude
depth																				14 Km																							depth
max intensity (MSK)																				V																							max intensity (MSK)
Registro de velocidad (estación CRT)																				ver imagen
Registro de aceleración (estación CRT)																				ver imagen
time and date													20.02.1997; 21h, 18m, 4.1s (TUC)
close to													Benamaurel, Granada
Magnitude (Richter)													3.2
Latitude													37.723 N
Longitude													2.635 W
depth													10 Km
max intensity (MSK)													III
January
time and date																				29.01.997; 4h, 42m, 32.3s (TUC)
close to																				Rute, Córdoba
Magnitude (Richter)																				2.9
Latitude																				37.299 N
Longitude																				4.506 W
depth																				33 Km
max intensity (MSK)																				II
Registro de velocidad (estación ALOJ)																				ver imagen
time and date													12.01.1997; 8h, 32m, 57.7s (TUC)
close to													Albox, Almería
Magnitude (Richter)													3.4
Latitude													37.343 N
Longitude													2.083 W
depth													8 Km
max intensity (MSK)													IV
Sentido en													Albox con intensidad IV, III en Cantoria y II en Huércal-Overa, Cuevas de Almanzora, Olula del Río y Macael
mapa de localización													ver imagen
Andalusia 1998
Novembre
time and date						18.111998; 23 h, 18 m, 10.3 s (TUC)
close to						Jayena (Granada)
Magnitude (Richter)						4.1
Latitude						36.988 N
Longitude						3.789 W
depth						14 Km
max intensity (EMS)						V
Sentido con intensidad V en						Jayena, Alhama de Granada, Agrón, Fornes, Játar, Escúzar, Cozvíjar, Alhendín y Albuñuelas
Sentido con intensidad IV en						Granada, Cájar, La Zubia, Ojíjares, Dúrcal, Lecrín, Cúllar Vega, Santa Fe, Dílar, Otura, Cacín, Chimeneas, La Malahá, El Turro, Colomera, Santa Cruz del Comercio, Jete, Padul, Molvízar y Frigiliana.
Sentido con intensidad III en						Vélez Málaga, Nerja, Torrox, Algarrobo, Cómpeta, Sedella, Ventas de Zafarralla, Huétor Santillán, Monachil, Almuñécar, Salobreña, Ventas de Huelma, Moraleda de Zafayona, Albolote, Maracena, Churriana de la Vega, Armilla, Cenes de la Vega, Lanjarón, Motril y Aguadulce (Almería).
mapa de intensidades						ver imagen
mecanismo focal						ver imagen
OCTUBRE
Fecha y hora														16 de OCTUBRE de 1998; 9 h, 46 m, 46.9 s (TUC)
Cercano a														Alhama de Almería (Almería)
Magnitud (Richter)														38
Latitud														36.948 N
Longitud														2.643 W
Profundidad														3 Km
Intensidad máxima (EMS)														VI
Sentido con intensidad VI														algunos puntos de Alhama de Almería e Íllar.
Sentido con intensidad V														Huécija, Alicún, Terque, Alhabia, Alsodux, Santa Fe de Mondújar, Instinción.
Sentido con intensidad IV														Félix, Almería capital, Huércal de Almería, Viator, Pechina, Benaudux, Rioja, Santa Cruz, Alboloduy, Gádor, Canjáyar.
Sentido con intensidad III														El Ejido, Roquetas de Mar, Padules
distribución de intensidades														ver imagen
Fecha y hora													8 de OCTUBRE de 1998; 21 h, 47 m, 33.3 s (TUC)
Cercano a													Costa de Balerma (Almería)
Magnitud (Richter)													32
Latitud													36.591 N
Longitud													2.937 W
Profundidad													5 Km
Intensidad máxima (MSK)													II-III
Fecha y hora													4 de OCTUBRE de 1998; 17 h, 27 m, 12.3 s (TUC)
Cercano a													entre El Ejido y Dalías (Almería)
Magnitud (Richter)													26
Latitud													36.818 N
Longitud													2.810 W
Profundidad													11 Km
Intensidad máxima (MSK)													II (Sentido en El Ejido)
JULIO
Fecha y hora													18 de JULIO de 1998; 21 h, 55 m, 25.0 s (TUC)
Cercano a													Motril, Granada
Magnitud (Richter)													31
Latitud													36.650 N
Longitud													3.595 W
Profundidad													11 Km
Intensidad máxima (MSK)													III
Fecha y hora													6 de JULIO de 1998; 23 h, 42 m, 34.5 s (TUC)
Cercano a													Almuñécar, Granada
Magnitud (Richter)													29
Latitud													36.681 N
Longitud													3.716 W
Profundidad													9 Km
Intensidad máxima (MSK)													IV
Sentido en													Almuñécar y Motril (IV); Ítrabo y Torrenueva (III)
mapa de isosistas													ver imagen
JUNIO
Fecha y hora													18 de JUNIO de 1998; 15 h, 23 m, 47.1 s (TUC)
Cercano a													Villanueva de S. Juan, Sevilla
Magnitud (Richter)													34
Latitud													37.028 N
Longitud													5.183 W
Profundidad													superficial
Intensidad máxima (MSK)													III
Sentido en													Villanueva de S. Juan y Algábitas
SERIE SÍSMICA:
Comenzó el 4 de Junio, en la ciudad de Granada. Tuvo la siguiente evolución temporal, y esta distribución de eventos por magnitudes
Fecha y hora													12 de JUNIO de 1998; 6 h, 31 m, 41.4 s (TUC)
Cercano a													Granada
Magnitud (Richter)													29
Latitud													37.181 N
Longitud													3.614 W
Profundidad													9 Km
Intensidad máxima (MSK)													III
Sentido en													Granada y localidades próximas al área norte
Fecha y hora													8 de JUNIO de 1998; 10 h, 23 m, 50.7 s (TUC)
Cercano a													Granada
Magnitud (Richter)													24
Latitud													37.186 N
Longitud													3.610 W
Profundidad													9 Km
Intensidad máxima (MSK)													II
Sentido en													Parte de la ciudad de Granada
Fecha y hora													7 de JUNIO de 1998; 1 h, 52 m, 26.8 s (TUC)
Cercano a													Granada
Magnitud (Richter)													25
Latitud													37.182 N
Longitud													3.611 W
Profundidad													10 Km
Intensidad máxima (MSK)													II
Sentido en													Parte de la ciudad de Granada
Fecha y hora													6 de JUNIO de 1998; 11 h, 4 m, 5.3 s (TUC)
Cercano a													Granada
Magnitud (Richter)													23
Latitud													37.182 N
Longitud													3.609 W
Profundidad													9 Km
Intensidad máxima (MSK)													II
Sentido en													Parte de la ciudad de Granada
Fecha y hora													6 de JUNIO de 1998; 3 h, 28 m, 55.5 s (TUC)
Cercano a													Granada
Magnitud (Richter)													28
Latitud													37.183 N
Longitud													3.606 W
Profundidad													10 Km
Intensidad máxima (MSK)													III
Sentido en													Parte de la ciudad de Granada
Fecha y hora													5 de JUNIO de 1998; 19 h, 7 m, 7.6 s (TUC)
Cercano a													Granada
Magnitud (Richter)													34
Latitud													37.184 N
Longitud													3.613 W
Profundidad													10 Km
Intensidad máxima (MSK)													IV
Sentido en													La ciudad de Granada y alrededores
Acelerogramas													ver imagen
Fecha y hora													5 de JUNIO de 1998; 6 h, 19 m, 10.1 s (TUC)
Cercano a													Granada
Magnitud (Richter)													24
Latitud													37.179 N
Longitud													3.615 W
Profundidad													9 Km
Intensidad máxima (MSK)													II
Sentido en													Parte de la ciudad de Granada
Fecha y hora													4 de JUNIO de 1998; 19 h, 32 m, 44.5 s (TUC)
Cercano a													Granada
Magnitud (Richter)													32
Latitud													37.188 N
Longitud													3.604 W
Profundidad													10 Km
Intensidad máxima (MSK)													IV
Sentido en													La ciudad de Granada y alrededores
Acelerogramas													ver imagen
Fecha y hora													4 de JUNIO de 1998; 19 h, 28 m, 51.4 s (TUC)
Cercano a													Granada
Magnitud (Richter)													25
Latitud													37.190 N
Longitud													3.602 W
Profundidad													10 Km
Intensidad máxima (MSK)													II
Sentido en													Parte de la ciudad de Granada
Fecha y hora													4 de JUNIO de 1998; 17 h, 38 m, 22.7 s (TUC)
Cercano a													Granada
Magnitud (Richter)													31
Latitud													37.216 N
Longitud													3.607 W
Profundidad													9 Km
Intensidad máxima (MSK)													IV
Sentido en													La ciudad de Granada y áreas próximas
Acelerogramas													ver imagen
Fecha y hora																	4 de JUNIO de 1998; 17 h, 38 m, 16.6 s (TUC)
Cercano a																	Granada
Magnitud (Richter)																	31
Latitud																	37.185 N
Longitud																	3.611 W
Profundidad																	10 Km
Intensidad máxima (MSK)																	IV
Sentido en																	La ciudad de Granada y áreas próximas
Mapa de situación del epicentro																	ver imagen
MAYO
Fecha y hora													16 de mayo de 1998; 21 h, 2 m, 54.3 s (TUC)
Cercano a													Vera, Almería
Magnitud (Richter)													34
Latitud													37.292 N
Longitud													2.036 W
Profundidad													superficial
Intensidad máxima (MSK)													IV
Sentido en													Vera, Cuevas de Almanzora, Lubrín, Palomares, Antas y Bédar (IV); Turre y Garrucha (III)
Fecha y hora															7 de mayo de 1998; 20 h, 38 m, 24.5 s (TUC)
Cercano a															Cacín, Granada
Magnitud (Richter)															35
Latitud															37.048 N
Longitud															3.956 W
Profundidad															14 Km
Intensidad máxima (MSK)															IV
Sentido con intensidad IV en															Cacín Alhama de Granada y Santa Cruz del Comercio;
con intensidad III en															Arenas del Rey y Játar
ABRIL
Fecha y hora															27 de abril de 1998; 22 h, 34 m, 24.4 s (TUC)
Cercano a															Huesa, Jaén
Magnitud (Richter)															34
Latitud															37.774 N
Longitud															3.058 W
Profundidad															8 Km
Intensidad máxima (MSK)															IV
Sentido con intensidad IV en															Huesa
y con intensidad III en															Quesada
Fecha y hora															19 de abril de 1998; 9 h, 13 m, 26.2 s (TUC)
Cercano a															Níjar, Almería
Magnitud (Richter)															35
Latitud															37.036 N
Longitud															2.193 W
Profundidad															superficial
Intensidad máxima (MSK)															III
Sentido, con intensidad III en															Níjar
y con intensidad II en															Almería
Fecha y hora															19 de abril de 1998; 6 h, 12 m, 29.9 s (TUC)
Cercano a															Albolote, Granada
Magnitud (Richter)															25
Latitud															37.226 N
Longitud															3.687 W
Profundidad															7 Km
Intensidad máxima (MSK)															II
Sentido, con intensidad II en															Albolote
SERIE SÍSMICA																												mapa
Fecha y hora de inicio																												11 de abril de 1998; 20 h, 9 m, (TUC)
Localización (de la mayoría)
Latitud																												37.20 N
Longitud																												4.20 W
Entre Iznájar y Loja, en “La Laguna”																												profundidades: entre 9 y 19 Km, (la mayoría a 12 Km)
La intensidad máxima ha sido II-III en las localidades de																												Algarinejo, Iznájar, Loja, Villanueva de Tapia y Zagra
La serie día a día
Totales por magnitudes
El parámetro b	e
día	eventos				magnitud máx.										magnitud >=3								acumulado					acumulado >=3
23	20				25										0								2200					63
22	9				26										0								2180					63
21	16				25										0								2171					63
20	71				32										1								2155					63
19	75				32										2								2084					62
18	76				32										2								2009					60
17	58				33										2								1933					58
16	71				28										0								1875					56
15	185				37										5								1804					56
14	292				39										12								1619					51
13	562				39										19								1327					39
12	715				36										19								765					20
11	50				32										1								50					1
Fecha y hora															6 de abril de 1998; 0 h, 11 m, 17.2 s (TUC)
Cercano a															El este de la costa almeriense
Magnitud (Richter)															38
Latitud															37.030 N
Longitud															1.694 W
Profundidad															7 Km
Intensidad máxima (MSK)															IV
Sentido con intensidad IV en															Carboneras, Mojácar, Garrucha y Palomares con intensidad III en Vera, Turre y Águilas
Fecha y hora													4 de abril de 1998; 21 h, 29 m, 33.2 s (TUC)
Cercano a													sur de la costa granadina
Magnitud (Richter)													35
Latitud													36.437 N
Longitud													3.370 W
Profundidad													superficial
Intensidad máxima (MSK)													III
sentido en													Albuñol y Adra
FEBRERO
Fecha y hora													27 de febrero de 1998; 13 h, 8 m, 33.4 s (TUC)
Cercano a													Arcos de la Frontera, Cádiz
Magnitud (Richter)													30
Latitud													36.913 N
Longitud													5.844 W
Profundidad													superficial
Intensidad máxima (MSK)													IV
ENERO
Fecha y hora													9 de enero de 1998; 22 h, 4 m, 19.4 s (TUC)
Cercano a													Carboneras, Almería
Magnitud (Richter)													32
Latitud													37.053 N
Longitud													1.904 W
Profundidad													7 Km
Intensidad máxima (MSK)													II
Fecha y hora													5 de enero de 1998; 7 h, 43 m, 15.0 s (TUC)
Cercano a													Arcos de la Frontera, Cádiz
Magnitud (Richter)													35
Latitud													36.750 N
Longitud													5.800 W
Profundidad													superficial
Intensidad máxima (MSK)													III
Fecha y hora													4 de enero de 1998; 22 h, 18 m, 29.7 s (TUC)
Cercano a													Arcos de la Frontera, Cádiz
Magnitud (Richter)													33
Latitud													36.750 N
Longitud													5.800 W
Profundidad													superficial
Intensidad máxima (MSK)													III
| | Accesibilidad | Política de privacidad
CEI BIOTIC | © 2020 | Universidad de Granada
Oficina Web UGR
Instituto Andaluz de Geofísica > | Universidad de Granada
Inicio
Información y Divulgación
Últimos terremotos sentidos en Andalucía (1999)
Últimos terremotos sentidos en Andalucía (1999)
Oficina Web UGR
DICIEMBRE
Fecha y hora													22 de diciembre de 1999; 17 h, 366 m, 49.3 s (TUC)
Cercano a													Argelia
Magnitud (Richter)													50
Latitud													34.417 N
Longitud													2.178 W
Profundidad													5 Km
Intensidad máxima (EMS)													en territorio español IV
Sentido en													Andalucía Oriental
Fecha y hora													17 de diciembre de 1999; 22 h, 31 m, 59.0 s (TUC)
Cercano a													Casabermeja, Málaga
Magnitud (Richter)													32
Latitud													36.940 N
Longitud													4.461 W
Profundidad													5 Km
Intensidad máxima (EMS)													III
NOVIEMBRE
Fecha y hora													10 de noviembre de 1999; 13 h, 10 m, 14.0 s (TUC)
Cercano a													Mar Mediterráneo, al sur de Málaga
Magnitud (Richter)													42
Latitud													35.677 N
Longitud													4.469 W
Profundidad													21 Km
Intensidad máxima (EMS)													IV
Sentido en													Andalucía
AGOSTO
Fecha y hora													30 de agosto de 1999; 3 h, 37 m, 35.0 s (TUC)
Cercano a													Armilla (Granada)
Magnitud (Richter)													25
Latitud													37.139 N
Longitud													3.611 W
Profundidad													13 Km
Intensidad máxima (EMS)													III en Armilla
JULIO
Fecha y hora													29 de julio de 1999; 17 h, 34 m, 35.7 s (TUC)
Cercano a													Nacimiento (Almería)
Magnitud (Richter)													36
Latitud													37.083 N
Longitud													2.666 W
Profundidad													1 Km
Intensidad máxima (EMS)													IV en Nacimiento
Fecha y hora													13 de julio de 1999; 17 h, 27 m, 54.6 s (TUC)
Cercano a													Albuñuelas y Jayena (Granada)
Magnitud (Richter)													32
Latitud													36.908 N
Longitud													3.704 W
Profundidad													15 Km
Intensidad máxima (EMS)													II en Albuñuelas y Jayena
JUNIO
Fecha y hora							14 de junio de 1999; 21 h, 18 m, 31.0 s (TUC)
Cercano a							Albox y Cantoria (Almería)
Magnitud (Richter)							37
Latitud							37.330 N
Longitud							2.177 W
Profundidad							superficial
Intensidad máxima (EMS)							IV
El terremoto ha sido sentido							por las poblaciones Albox y Cantoria con Intensidad IV, y las localidades de Partaloa, Tíjola, Macael, Líjar, Albanchez, Arboleas, Zúrgena, Huercal-Overa, Vera, Taberno y Chirivel con una intensidad de III (EMS). No se ha sentido en Oria.
Mapa de isosistas							ver imagen
Fecha y hora						7 de junio de 1999; 10 h, 3 m, 12.8 s (TUC)
Cercano a						Santa Fe (Granada)
Magnitud (Richter)						38
Latitud						37.219 N
Longitud						3.731 W
Profundidad						6 Km.
Intensidad máxima (EMS)						IV-V
El terremoto ha sido sentido						por las poblaciones Atarfe, Santa Fe y Pinos Puente con una intensidad de IV-V (EMS) y en Chauchina, Chimeneas, Fuentevaqueros, Peligros, Churriana, Armilla, Granada, Lachar, Albolote, Maracena y el resto del área metropolitana de Granada con una intensidad III-IV (EMS).
Mapa de isosistas						ver imagen
MAYO
Fecha y hora													17 de mayo de 1999; 6 h, 3 m, 22.4 s (TUC)
Cercano a													Santa Fe (Granada)
Magnitud (Richter)													27
Latitud													37.169 N
Longitud													3.709 W
Profundidad													14 Km.
Intensidad máxima (EMS)													II
ABRIL
Fecha y hora														26 de abril de 1999; 23 h, 8 m, 44.9 s (TUC)
Cercano a														Santa María de Nieva (Almería)
Magnitud (Richter)														32
Latitud														37.491 N
Longitud														1.968 W
Profundidad														17 Km.
Intensidad máxima (EMS)														II
Sentido con intensidad II en														Santa María de Nieva y Chirivel
Fecha y hora													16 de abril de 1999; 22 h, 10 m, 10.2 s (TUC)
Cercano a													Lubrín y Vera (Almería)
Magnitud (Richter)													31
Latitud													37.213 N
Longitud													1.968 W
Profundidad													6 Km.
Intensidad máxima (EMS)													II-III
Fecha y hora															13 de abril de 1999; 21 h, 20 m, 34.0 s (TUC).
Cercano a															Olula del Río y Cantoria (Almería)
Magnitud (Richter)															32
Latitud															37.367 N
Longitud															2.293 W
Profundidad															2 Km.
Intensidad máxima (EMS)															IV
Sentido con intensidad IV en															Olula, Partaloa, Fines y Cantoria
MARZO
Fecha y hora													4 de marzo de 1999; 22 h, 28 m, 34.1 s (TUC)
Cercano a													Cijuela (Granada)
Magnitud (Richter)													30
Latitud													37.196 N
Longitud													3.816 W
Profundidad													13 Km.
Intensidad máxima (EMS)													III
Sentido en													Cijuela, Láchar, Chauchina, Santa Fe, Fuente Vaqueros, Romilla y Chimeneas. Con intensidad III (EMS)
FEBRERO
Fecha y hora													11 de febrero de 1999; 05 h, 43 m, 38.6 s (TUC)
Cercano a													Padul (Granada)
Magnitud (Richter)													33
Latitud													37.043 N
Longitud													3.671 W
Profundidad													18 Km.
Intensidad máxima (EMS)													III
Sentido en													Padul (III), Dúrcal y Granada (II)
Fecha y hora													2 de febrero de 1999; 13 h, 45 m, (TUC)
Cercano a													Mula (Murcia)
Magnitud (Richter)													51
Latitud													38.15 N
Longitud													1.5 W
Intensidad máxima (EMS)													VI-VII
Sentido en													Mula, Murcia, Jumilla, Archena, Alicante, Granada, Cazorla, Vª de Segura, Ojos, Almería
Andalusia 2000
DICIEMBRE
Fecha y hora													27 de diciembre de 2000; 6 h, 26 m, 16.4 s (TUC)
Cercano a													Armilla, Granada
Magnitud (Richter)													24
Latitud													37.147 N
Longitud													3.578 W
Profundidad													superficial
Intensidad máxima (EMS)													III (débil)
Fecha y hora													13 de diciembre de 2000; 8 h, 9 m, 3.0 s (TUC)
Cercano a													Estrecho de Gibraltar
Magnitud (Richter)													37
Latitud													35.923 N
Longitud													5.389 W
Profundidad													13 Km
Intensidad máxima (EMS)													III (débil)
Fecha y hora													2 de diciembre de 2000; 4 h, 23 m, 38.8 s (TUC)
Cercano a													Venta del Fraile, Granada
Magnitud (Richter)													33
Latitud													36.984 N
Longitud													3.722 W
Profundidad													16 Km
Intensidad máxima (EMS)													IV (observado ampliamente)
NOVIEMBRE
Fecha y hora													28 de noviembre de 2000; 3 h, 31 m, 4.9 s (TUC)
Cercano a													Alhucemas
Magnitud (Richter)													37
Latitud													35.358 N
Longitud													3.578 W
Profundidad													10 Km
Intensidad máxima (EMS)													II (poco sentido)
Fecha y hora													9 de noviembre de 2000; 20 h, 58 m, 8.9 s (TUC)
Cercano a													Quesada (Jaén)
Magnitud (Richter)													32
Latitud													37.828 N
Longitud													3.033 W
Profundidad													10 Km
Intensidad máxima (EMS)													II (poco sentido)
Fecha y hora													8 de noviembre de 2000; 18 h, 28 m, 51.6 s (TUC)
Cercano a													La Mamola (Granada)
Magnitud (Richter)													32
Latitud													36.701 N
Longitud													3.281 W
Profundidad													3 Km
Intensidad máxima (EMS)													III (débil)
Fecha y hora													7 de noviembre de 2000; 22 h, 3 m, 48.2 s (TUC)
Cercano a													El Ejido (Almería)
Magnitud (Richter)													34
Latitud													36.731 N
Longitud													2.795 W
Profundidad													10 Km
Intensidad máxima (EMS)													III (débil)
OCTUBRE
Serie de Archidona, 27-10 a 1-11 de 2000
Día		m <1 1.5 > m >=1											2.0 > m >=1.5									m >2.0			total			día	acumulado
01-nov		3											1									0			0			4	279
31-oct		10											16									8			2			36	275
30-oct		23											21									11			3			58	239
29-oct		19											19									8			0			46	181
28-oct		25											20									10			4			59	135
27-oct		36											20									17			3			76	76
Gráfico de evolución diaria Gráfico de reparto por magnitudes
Ninguno de los microterremotos de la serie ha sido sentido por la población
Fecha y hora													10 de octubre de 2000; 00 h, 7 m, 2.1 s (TUC)
Cercano a													próximo a Melilla
Magnitud (Richter)													37
Latitud													35.544 N
Longitud													3.576 W
Profundidad													5 Km
Intensidad máxima (EMS)													III (débil)
SEPTIEMBRE
Fecha y hora													28 de septiembre de 2000; 11 h, 49 m, 54.2 s (TUC)
Cercano a													próximo a Zurgena (Almería)
Magnitud (Richter)													32
Latitud													37.315 N
Longitud													2.054 W
Profundidad													superficial
Intensidad máxima (EMS)													III (débil)
JULIO
1Serie del 26 de julio, al N de Berja
día	hora			magnitud						intensidad
26	16:12			28						II (poco sentido)
26	14:43			25						I (no sentido)
26	14:01			22						I (no sentido)
26	14:00			36						IV (observado ampliamente)
26	13:59			24						I (no sentido)
26	13:58			24						I (no sentido)
26	13:57			22						I (no sentido)
26	13:56			28						II (poco sentido)
Fecha y hora													26 de julio de 2000; 14 h, 00 m, 21.5 s (TUC)
Cercano a													Norte de Berja (Almería)
Magnitud (Richter)													36
Latitud													36.898 N
Longitud													2.970 W
Profundidad													5 Km
Intensidad máxima (EMS)													IV (observado ampliamente)
Fecha y hora													17 de julio de 2000; 17 h, 43 m, 20.2 s (TUC)
Cercano a													Agrón (Granada)
Magnitud (Richter)													32
Latitud													37.001 N
Longitud													3.898 W
Profundidad													16 Km.
Intensidad máxima (EMS)													II-III (poco sentido)
MAYO
Fecha y hora													18 de mayo de 2000; 22 h, 44 m, 15.1 s (TUC)
Cercano a													Chauchina (Granada)
Magnitud (Richter)													27
Latitud													37.191 N
Longitud													3.782 W
Profundidad													6 Km.
Intensidad máxima (EMS)													II (poco sentido)
ABRIL
Fecha y hora													21 de abril de 2000; 4 h, 52 m, 48.2 s (TUC)
Cercano a													Agrón (Granada)
Magnitud (Richter)													34
Latitud													37.021 N
Longitud													3.818 W
Profundidad													15 Km.
Intensidad máxima (EMS)													III (débil)
MARZO
Fecha y hora													12 de marzo de 2000; 5 h, 58 m, 36.3 s (TUC)
Cercano a													Alhama (Granada)
Magnitud (Richter)													31
Latitud													36.986 N
Longitud													4.095 W
Profundidad													13 Km.
Intensidad máxima (EMS)													III (débil)
| | Accesibilidad | Política de privacidad
CEI BIOTIC | © 2020 | Universidad de Granada
Oficina Web UGR
[truncated: 2 more columns]
