# Supplementary material for: Recovering a lost seismic disaster. The destruction of El Castillejo and the discovery of the earliest historic earthquake affecting the Granada region (Spain)
Source: PLoS One. 2024 Apr 17;19(4):e0300549. doi: 10.1371/journal.pone.0300549 (PMC11023601; doi:10.1371/journal.pone.0300549)
Supplement: S4 File — (ZIP) [file pone.0300549.s005.zip › 2001-2017.xlsx]

## Sheet: Table 1
Andalusia 2001
December
date and time															17.12.2001; 19 h, 17 m, 25.7 s (UTC)																											date and time
close to															sur de Almería																											close to
Magnitude (Richter)															3.5																											Magnitude (Richter)
Latitude															36.616 N																											Latitude
Longitude															2.223 W																											Longitude
depth															10																											depth
max intensity (EMS)															III (débil)																											max intensity (EMS)
date and time															06.12.2001; 23 h, 16 m, 4.5 s (UTC)
close to															NW de Alhucemas
Magnitude (Richter)															3.3
Latitude															35.554 N
Longitude															3.886 W
depth															6
max intensity (EMS)															II (poco sentido), en Nerja, Málaga
SEPTEMBER
date and time															19.09.2001; 1 h, 25 m, 42.7 s (UTC)
close to															Las Negras, Almería
Magnitude (Richter)															3.9
Latitude															36.876 N
Longitude															1.905 W
depth															14
max intensity (EMS)															IV (observado ampliamente)
JULY
date and time															16.07.2001; 20 h, 15 m, 44 s (UTC)
close to															Nerpio, Albacete
Magnitude (Richter)															3.7
Latitude															38.247 N
Longitude															2.110 W
depth															12
max intensity (EMS)															IV (observado ampliamente)
sense in															Santiago de la Espada, Jaén, con intensidad II
JUNE
date and time															24.06.2001; 04 h, 26 m, 51.9 s (UTC)
close to															Los Villares, Jaén
Magnitude (Richter)															3.8
Latitude															37.733 N
Longitude															3.794 W
depth															superficial
max intensity (EMS)															IV (observado ampliamente)
MAY
date and time																			22.05.2001; 03 h, 36 m, 29.9 s (UTC)
close to																			Agrón, Granada
Magnitude (Richter)																			3.8
Latitude																			37.020 N
Longitude																			3.822 W
Profundidade																			11 Km
max intensity (EMS)																			V (fuerte)
locations where it was felt																			view image
isoist map																			view image
MARCH
date and time															29.03.2001; 00 h, 24 m, 36.6 s (UTC)																										date and time
close to															Alhendín, Granada																										close to
Magnitude (Richter)															3																										Magnitude (Richter)
Latitude															37.120 N																										Latitude
Longitude															3.622 W																										Longitude
depth															15 Km																										depth
max intensity (EMS)															IV (observado ampliamente)																										max intensity (EMS)
date and time															02.03.2001; 15 h, 2 m, 32.0 s (UTC)
close to															Churriana y Armilla, Granada
Magnitude (Richter)															2.8
Latitude															37.163 N
Longitude															3.624 W
depth															5 Km
max intensity (EMS)															III (débil)
FEBRUARY
date and time															05.02.2001; 9 h, 6 m, 33.2 s (UTC)																										date and time
close to															Albuñol, Granada																										close to
Magnitude (Richter)															2.8																										Magnitude (Richter)
Latitude															36.762 N																										Latitude
Longitude															3.266 W																										Longitude
depth															4 Km																										depth
max intensity (EMS)															II-III (poco sentido a débil)																										max intensity(EMS)
date and time															05.02.2001; 0 h, 18 m, 5.1 s (UTC)
close to															Orcera, Jaén
Magnitude (Richter)															3.4
Latitude															38.220 N
Longitude															2.688 W
depth															6 Km.
max intensity (EMS)															III (débil)
JANUARY
Fecha y hora															30 de enero de 2001; 13 h, 40 m, 30.6 s (UTC)
Cercano a															Alhama de Almería, Almería
Magnitud (Richter)															30
Latitud															36.971 N
Longitud															2.606 W
Profundidad															superficial
Intensidad máxima (EMS)															III (débil)
Fecha y hora															21 de enero de 2001; 8 h, 39 m, 31 s (UTC)
Cercano a															El Ejido, Almería
Magnitud (Richter)															25
Latitud															36.753 N
Longitud															2.812 W
Profundidad															superficial
Intensidad máxima (EMS)															II (poco sentido)
Fecha y hora															20 de enero de 2001; 10 h, 14 m, 55 s (UTC)
Cercano a															La Mamola, Granada
Magnitud (Richter)															28
Latitud															36.753 N
Longitud															3.240 W
Profundidad															superficial
Intensidad máxima (EMS)															IV (observado ampliamente)
Fecha y hora															16 de enero de 2001; 9 h, 35 m, 31 s (UTC)
Cercano a															La Mamola, Granada
Magnitud (Richter)															28
Latitud															36.758 N
Longitud															3.246 W
Profundidad															4 Km
Intensidad máxima (EMS)															III (débil)
Fecha y hora															16 de enero de 2001; 4 h, 33 m, 53 s (UTC)
Cercano a															Castell de Ferro, Granada
Magnitud (Richter)															32
Latitud															36.713 N
Longitud															3.295 W
Profundidad															superficial
Intensidad máxima (EMS)															IV (observado ampliamente)
Fecha y hora															12 de enero de 2001; 23 h, 22 m, 32 s (UTC)
Cercano a															Gaucín, Málaga
Magnitud (Richter)															31
Latitud															36.56 N
Longitud															5.36 W
depth															8 Km
Intensidad máxima (EMS)															III (débil)
Andalusia 2002
December
date and time															28 december 2002; 15 h, 36 m, 17.7 s (UTC)																											date and time
close to															Armilla, Granada																											close to
Magnitude (Richter)															3.2																											Magnitude (Richter)
Latitude															37.138 N																											Latitude
Longitude															3.618 W																											Longitude
depth (Km)															10																											depth (Km)
max intensity (EMS)															III (débil)																											max intensity (EMS)
isoist map															view image																											isoist map
November
date and time															26 november 2002; 17 h, 10 m, 12.0 s (UTC)																											date and time
close to															Valderrubio (Granada)																											close to
Magnitude (Richter)															2.8																											Magnitude (Richter)
Latitude															37.230 N																											Latitude
Longitude															3.831 W																											Longitude
depth (Km)															5																											depth (km)
max intensity (EMS)															II (poco sentido)																											max intensity (EMS)
October
date and time															20 october 2002; 5 h, 41 m, 53.7 s (UTC)																											date and time
close to															Baza, Granada																											close to
Magnitude (Richter)															3.1																											Magnitude (Richter)
Latitude															37.499 N																											Latitude
Longitude															2.547 W																											Longitude
depth (Km)															superficial																											depth (Km)
max intensity (EMS)															III (débil)																											max intensity (EMS)
September
date and time															15.09.2002; 20 h, 54 m, 16.2 s (UTC)																											date and time
close to															Puebla de Cazalla (Sevilla)																											close to
Magnitude (Richter)															3.9																											Magnitude (Richter)
Latitude															37.033 N																											Latitude
Longitude															5.55 W																											Longitude
depth (Km)															23																											depth
max intensity (EMS)															IV (observado ampliamente)																											max intensity (EMS)
date and time															03.09.2002; 8 h, 19 m, 33 s (UTC)
close to															Macael, (Almería)
Magnitude (Richter)															3.5
Latitude															37.385 N
Longitude															2.083 W
depth (Km)															7
max intensity (EMS)															III (débil)
isoist map															view image
August
date and time															30.08.2002; 10 h, 44 m, 16.7 s (UTC)																											date and time
close to															La Zubia (Granada)																											close to
Magnitude (Richter)															3.2																											Magnitude (Richter)
Latitude															37.119 N																											Latitude
Longitude															3.561 W																											Longitude
depth (Km)															9																											depth (Km)
max intensity (EMS)															III (débil)																											max intensity (EMS)
date and time															06.08.2002; 6 h, 16 m, 17 s (UTC)
close to															norte de Totana, Murcia																											date and time
Magnitude (Richter)															4.6																											close to
Latitude															37.695 N																											Magnitude (Richter)
Longitude															1.529 W																											Latitude
depth (Km)															10																											Longitude
max intensity (EMS)															VI (ligeramente dañino)																											depth (Km)
sense in															Almería, Granada y Jaén																											max intensity (EMS)
July
date and time															06.07.2002; 17 h, 24 m, 19.3 s (UTC)
close to															norte de Alhucemas
Magnitude (Richter)															4.1
Latitude															35.662 N
Longitude															4.007 W
depth (Km)															superficial
max intensity (EMS)															III (débil)
June
date and time															23.06.2002; 03 h, 17 m, 39.5 s (UTC)																											date and time
close to															Albuñol (Granada)																											close to
Magnitude (Richter)															3.4																											Magnitude (Richter)
Latitude															36.786 N																											Latitude
Longitude															3.260 W																											Longitude
depth (Km)															20																											depth (Km)
max intensity (EMS)															III (débil)																											max intenisty (EMS)
isoist map															view image
date and time															07.06.2002; 02 h, 45 m, 50.7 s (UTC)																										date and time
close to															El Jau, Granada																										close to
Magnitude (Richter)															2.5																										Magnitude (Richter)
Latitude															37.178 N																										Latitude
Longitude															3.746 W																										Longitude
depth (Km)															13																										depth (Km)
max intensity (EMS)															II (poco sentido)																										max intensity (EMS)
date and time															06.06.2002; 21 h, 01 m, 16.3 s (UTC)
close to															El Jau, Granada
Magnitude (Richter)															2.9
Latitude															37.187 N
Longitude															3.746 W
depth (Km)															14
max intensity (EMS)															II (poco sentido)
May
date and time															22.05.2002; 12 h, 11 m, 20.9 s (UTC)																										date and time
close to															Berja (Almería)																										close to
Magnitude (Richter)															2.8																										Magnitude (Richter)
Latitude															36.784 N																										Latitude
Longitude															2.910 W																										Longitude
depth (Km)															superficial																										depth (Km)
max intensity (EMS)															III (débil)																										max intensity (EMS)
March
date and time															30.03.2002; 19 h, 56 m, 40.4 s (UTC)
close to															San José del Valle (Cádiz)
Magnitude (Richter)															4.2
Latitude															36.721 N
Longitude															5.869 W
depth (Km)															69
max intensity (EMS)															III (débil)
isoist map															view image
Febuary
date and time															13.02.2002; 14 h, 06 m, 50.7 s (UTC)																										date and time
close to															Prado del Rey (Cádiz)																										close to
Magnitude (Richter)															3.5																										Magnitude (Richter)
Latitude															36.721 N																										Latitude
Longitude															5.686 W																										Longitude
depth (Km)															20																										depth (Km)
max intensity (EMS)															IV (observado ampliamente)																										max intensity (EMS)
isoist map															view image																										isoist map
January
date and time															19.01.2002; 19 h, 24 m, 7.4 s (UTC)																										date and time
close to															El Ejido, Almería																										close to
Magnitude (Richter)															3.3																										Magnitude (Richter)
Latitude															36.793 N																										Latitude
Longitude															2.750 W																										Longitude
depth (Km)															10 Km																										depth (km)
max intensity (EMS)															IV (observado ampliamente)																										max intensity (EMS)
isoist map															view image
date and time															12.01.2002; 15 h, 21 m, 19.5 s (UTC)																										date and time
close to															La Zubia, Granada																										close to
Magnitude (Richter)															3.1																										Magnitude (Richter)
Latitude															37.066 N																										Latitude
Longitude															3.530 W																										Longitude
depth (Km)															17																										depth (Km)
max intensity (EMS)															IV (observado ampliamente)																										max intensity (EMS)
isoist map															view image																										isoist map
Andalusia 2003
December
date and time															29.12.2003; 2 h, 59 m, 32.8 s (UTC)																										date and time
close to															Antequera, Málaga																										close to
Magnitude (Richter)															3.2																										Magnitude (Richter)
Latitude															36.950 N																										Latitude
Longitude															4.642 W																										Longitude
depth															23 Km																										depth
max intenisty (EMS)															II (poco sentido)																										max intensity (EMS)
November
date and time															16.11.2003; 21 h, 36 m, 12.1 s (UTC)
close to															Cúllar Baza, Granada
Magnitude (Richter)															4.1
Latitude															37.528 N
Longitude															2.650 W
depth															2 Km
max intenisty (EMS)															IV (observado ampliamente)
Map of intensitys															view image
Réplicas
Hora (UTC)						Magnitud
21:42						31
21:59						35
23:05						28
date and time															10.11.2003; 3 h, 49 m, 3.3 s (UTC)																										date and time
close to															Morón de la Frontera, Sevilla																										close to
Magnitude (Richter)															3.1																										Magnitude (Richter)
Latitude															36.968 N																										Latitude
Longitude															5.464 W																										Longitude
depth															superficial																										depth (km)
max intenisty (EMS)															II (poco sentido)																										max intensity (EMS)
Map of intensitys															view image																										Map of intensitys
October
date and time															10.10.2003; 18 h, 11 m, 0.9 s (UTC)																										date and time
close to															Cúllar Vega																										close to
Magnitude (Richter)															2.5																										Magnitude (Richter)
Latitude															37.142 N																										Latitude
Longitude															3.661 W																										Longitude
depth (km)															11																										depth (km)
max intenisty (EMS)															II (poco sentido)																										max intensity (EMS)
date and time															05.10.2003; 20 h, 48 m, 5.7 s (UTC)
close to															Ventas de Huelma, Granada
Magnitude (Richter)															3.2
Latitude															37.088 N
Longitude															3.833 W
depth (km)															13
max intenisty (EMS)															III (débil)
Map of intensitys															ver imagen
September
date and time															10.10.2003; 20 h, 22 m, 47.1 s (UTC)
close to															Chimeneas (Granada)
Magnitude (Richter)															3.9
Latitude															37.109 N
Longitude															3.794 W
depth (km)															16
max intenisty (EMS)															VI (ligeramente dañino)
has been felt in															the whole plain of Granada
Map of intensitys															view image
July
date and time															29.07.2003; 05 h, 31 m, 36.8 s (UTC)																											date and time
close to															Cabo de San Vicente																											close to
Magnitude (Richter)															5.5																											Magnitude (Richter)
Latitude															36.055 N																											Latitude
Longitude															10.275 W																											Longitude
depth (km)															59																											depth (km)
max intenisty (EMS)															V (fuerte)																											max intensity (EMS)
sense in															las provincias de Huelva, Sevilla, Cádiz, Jaén y Córdoba																											isoist map
location map															view image
date and time															25.07.2003; 04 h, 31 m, 58.0 s (UTC)
close to															Santiago de la Espada, Jaén																										date and time
Magnitude (Richter)															3.4																										close to
Latitude															38.274 N																										Magnitude (Richter)
Longitude															2.446 W																										Latitude
depth (km)															18																										Longitude
max intenisty (EMS)															III (débil)																										depth (km)
isoist map															ver imagen																										max intensity (EMS)
date and time															24.07.2003; 23 h, 33 m, 49.2 s (UTC)
close to															Puerto Serrano (Cádiz)																										date and time
Magnitude (Richter)															3.5																										close to
Latitude															36.958 N																										Magnitude (Richter)
Longitude															5.656 W																										Latitude
depth (km)															88																										Longitude
max intenisty (EMS)															IV (observado ampliamente)																										depth (km)
isoist map															view image																										max intensity (EMS)
date and time															14.07.2003; 00 h, 21 m, 34.1 s (UTC)
close to															Purchena, Almería																										date and time
Magnitude (Richter)															3.2																										close to
Latitude															37.367 N																										Magnitude (Richter)
Longitude															2.379 W																										Latitude
depth (km)															27																										Longitude
max intenisty (EMS)															IV (observado ampliamente)																										depth (km)
isoist map															view image																										max intensity (EMS)
June
date and time															29.06.2003; 19 h, 40 m, 47.1 s (UTC)
close to															Priego, Córdoba
Magnitude (Richter)															3
Latitude															37.466 N
Longitude															4.161 W
depth (km)															5
max intenisty (EMS)															III (débil)
isoist map															view image
Febuary
date and time															21.02.2003; 12 h, 6 m, 49.8 s (UTC)																										date and time
close to															Melilla, en el Mar de Alborán																										close to
Magnitude (Richter)															4																										Magnitude (Richter)
Latitude															35.699 N																										Latitude
Longitude															3.585 W																										Longitude
depth (km)															20																										depth (km)
max intenisty (EMS)															II (poco sentido)																										max intensity (EMS)
date and time															18.02.2003; 13 h, 9 m, 35.2 s (UTC)
close to															Melilla, en el Mar de Alborán
Magnitude (Richter)															4.8
Latitude															35.676 N
Longitude															3.559 W
depth (km)															19
max intenisty (EMS)															V (fuerte)
sense in															Melilla, Málaga, Almería
January
date and time															24.01.2003; 20 h, 35 m, 6 s (UTC)
close to															Espejo, (Córdoba)
Magnitude (Richter)															4.4
Latitude															37.726 N
Longitude															4.727 W
depth															superficial
max intenisty (EMS)															V (fuerte)
sense in															provinces of Córdoba, Jaén, Sevilla, Granada, Málaga, Albacete and a part of Extremadura
isoist map															view image
date and time															23.01.2003; 14 h, 35 m, 6.4 s (UTC)
close to															Arboleas (Almería)
Magnitude (Richter)															3
Latitude															37.268 N
Longitude															2.003 W
depth (km)															4
max intenisty (EMS)															III (débil)
Fecha y hora| 13 de enero de 2003; 21 h, 12 m, 33.1 s (UTC)|
close to															Adra (Almería)
Magnitude (Richter)															3.3
Latitude															36.829 N
Longitude															3.033 W
depth (km)															10
max intenisty (EMS)															III (débil)
isoist map															view image
Andalusia 2004
December
date												2004-12-13																		date															2004-12-02
time												14 h. 16 m. 14 s.																		time															17 h 50 m. 43 s.
close												Cabo San Vicente																		close to															Melilla
Magnitude (Richter)												5.2																		Magnitude (Richter)															4.8
Latitude												36.441 N																		Latitude															35.021 N
Longitude												9.753 W																		Longitude															3.026 W
depth (km)												69																		depth (km)															26
sense in												Huelva, Sevilla y Córdoba																		max intensity (EMS)															II-III
intensity map												view image																		sense in															Melilla
November
date															2004-11-23
time															03 h. 21 m. 6 s.
close to															Medina-Azahara (Córdoba)
Magnitude (Richter)															3.1
Latitude															37.947 N
Longitude															4.912 W
depth (km)															3
max intensity (EMS)															II-III
sense in															Medina-Azahara (Córdoba)
date													2004-11-06
time													13 h. 24 m. 26 s.
close to													Gualchos (Granada)
Magnitude (Richter)													3.5
Latitude													36.726 N
Longitude													3.319 W
depth (km)													24
max intensity (EMS)													III
sense in													Con grado III en Motril, Torrenueva, Gualchos y Albuñol. Con grado II en Carataunas, Orgiva, Granada, Dúrcal, Busquístar, Monachil y Adra
intensity map													ver imagen
August
date															2004-08-11															date															2004-08-03
time															01 h. 18 m. 23 s.															time															18 h. 17 m. 30 s.
close to															Motril (Granada)															close to															Ventas de Huelma (Granada)
Magnitude (Richter)															3.7															Magnitude (Richter)															3.1
Latitude															36.466 N															Latitude															37.095 N
Longitude															3.517 W															Longitude															3.859 W
depth (km)															15															depth (Km)															1
Intensidad máxima (EMS)															IV															max intensity (EMS)															II-III
sense in															Motril y pueblos cercanos															sense in															Ventas de Huelma, Chimeneas, Santafé y Granada
intensity map															ver imagen
May
date															2004-05-12
time															06 h. 14 m. 23 s.
close to															Motril (Granada)
Magnitude (Richter)															2.7
Latitude															36.569 N
Longitude															3.513 W
depth (km)															11
max intensity (EMS)															II-III
sense in															Motril y Salobreña
intensity map															ver imagen
Febuary
date															2004-02-24
time															2 h. 27 m. 42.1 s.
close to															Alhucemas (Marruecos)
Magnitude (Richter)															6.3
Latitude															35.043 N
Longitude															4.114 W
depth (km)															1
max intensity (EMS)															VIII
sense in															Melilla con intensidad V-VI (EMS), Ceuta y sur de Andalucía
Informe de daños															ver imagen
mecanismo focal															ver imagen
Informe de daños															descargar
damage preliminary report															descargar
date															2004-02-13																		date															11022004
time															1 h. 02 m. 36.7 s.																		time															05:50:38.2
close to															Berja (Almería)																		close to															Granada
Magnitude (Richter)															3																		Magnitude (Richter)															2.5
Latitude															38.813 N																		Latitude															37.137 N
Longitude															2.991 W																		Longitude															3.540 W
depth (km)															4																		depth (km)															11
max intensity (EMS)															II-III																		max intensity (EMS)															III
sense in															Berja																		sense in															Granada
date															2004-02-10
time															15 h. 41 m. 4.4 s.
close to															Granada
Magnitude (Richter)															2.4
Latitude															37.171 N
Longitude															3.579 W
depth (km)															4
max intensity (EMS)															III
sense in															Granada
Andalusia 2005
September
Fecha															6 de septiembre de 2005
Hora															22 h. 14 m. 39 s.
Cercano a															Tabernas y Rioja (Almería)
Magnitud (Richter)															35
Latitud															36.955 N
Longitud															2.410 W
Profundidad (Km)															47
Intensidad máxima (EMS)															IV-V
Mapa de intensidades															ver imagen
July
Fecha															26 de julio de 2005
Hora															05 h. 10 m. 21 s.
Cercano a															Orce (Granada)
Magnitud (Richter)															35
Latitud															37.731 N
Longitud															2.460 W
Profundidad (Km)															31
Intensidad máxima (EMS)															III
Sentido en															Con intensidad III en Orce y Galera, con intensidad II en Cúllar y Catilléjar
Mapa de intensidades															ver imagen
Fecha															02 de julio de 2005
Hora															12 h. 58 m. 07 s.
Cercano a															Mar de Alborán
Magnitud (Richter)															42
Latitud															35.708 N
Longitud															3.407 W
Profundidad (Km)															47
Intensidad máxima (EMS)															III
Sentido en															Con intensidad III en Melilla y con intensidad II en Nerja Torre del Mar y Vélez Málaga
Mapa de intensidades															ver imagen
June
Fecha								30 de junio de 2005
Hora								01 h. 19 m. 22 s.
Cercano a								costa de Carboneras (Almería)
Magnitud (Richter)								40
Latitud								36.699 N
Longitud								1.541 W
Profundidad (Km)								30
Intensidad máxima (EMS)								IV
Sentido en								Con intensidad IV en Vera, Carboneras, Turre, Sorbas, San José y Garrucha, con intensidad III-IV en Huércal Overa, con intensidad III en Albox y con intensidad II en Almería capital y Águilas (Murcia)
Mapa de intensidades								ver imagen
Fecha															29 de junio de 2005
Hora															21 h. 56 m. 33 s.																						Fecha
Cercano a															Atarfe (Granada)																						Hora
Magnitud (Richter)															27																						Cercano a
Latitud															37.210 N																						Magnitud (Richter)
Longitud															3.729 W																						Latitud
Profundidad (Km)															3																						Longitud
Intensidad máxima (EMS)															III																						Profundidad (Km)
Sentido en															Con intensidad III en Atarfe y Albolote																						Intensidad máxima (EMS)
Mapa de intensidades															ver imagen																						Sentido en
May
Fecha															26 de mayo de 2005
Hora															10 h. 37 m. 48 s.
Cercano a															Albolote (Granada)
Magnitud (Richter)															28
Latitud															37.230 N
Longitud															3.664 W
Profundidad (Km)															5
Intensidad máxima (EMS)															II
Sentido en															Con intensidad II en Albolote
Fecha															01 de mayo de 2005
Hora															16 h. 16 m. 31 s.
Cercano a															Ambroz (Granada)
Magnitud (Richter)															30
Latitud															37.168 N
Longitud															3.636 W
Profundidad (Km)															5
Intensidad máxima (EMS)															III
Sentido en															Con intensidad II-III en Granada capital y pueblos de la vega de Granada
Mapa de intensidades															ver imagen
March
Fecha															31 de marzo de 2005
Hora															06 h. 08 m. 51 s.
Cercano a															Mar de Alborán
Magnitud (Richter)															40
Latitud															36.358 N
Longitud															3.252 W
Profundidad (Km)															24
Intensidad máxima (EMS)															III
Sentido en															Con intensidad II-III en la mayoría de los pueblos de la costa comprendidos entre Motril y Almería capital
Mapa de intensidades															ver imagen
Febuary
Fecha									20 de febrero de 2005
Hora									13 h. 25 m. 59 s.
Cercano a									Puebla del Maestre (Badajoz)
Magnitud (Richter)									40
Latitud									38.105 N
Longitud									6.013 W
Profundidad (Km)									29
Intensidad máxima (EMS)									IV
Sentido en									Con intensidad IV en la zona epicentral y en Real de la Jara, con intensidad III en Higuera de la Sierra, Almadén de la Plata y Zufre, con intensidad II en otras localidades incluida Sevilla capital.
Mapa de intensidades									ver imagen
Fecha										03 de febrero de 2005
Hora										11 h. 40 m. 33 s.
Cercano a										Bullas (Murcia)
Magnitud (Richter)										45
Latitud										37.802 N
Longitud										1.825 W
Profundidad (Km)										16
Intensidad máxima (EMS)										V
Sentido en										Con intensidad V en La Paca y Zarcilla de Ramos, con intensidad IV en Lorca y Coy y con III en Velez Rubio, Santiago de la Espada. También se ha sentido en Jaen capital.
January
Fecha					29 de enero de 2005
Hora					07 h. 41 m. 31 s.
Cercano a					Bullas (Murcia)
Magnitud (Richter)					49
Latitud					37.832 N
Longitud					1.799 W
Profundidad (Km)					8
Intensidad máxima (EMS)					VI
Sentido en					El terremoto se sintió con intensidad VI-VII en las localidades de La Paca y Zarcilla de Ramos (ambas pedanías de Lorca), donde se vieron afectadas 565 viviendas. Con intensidad V se sintió en Bullas, Los Ríos, Avilés, Lorca, La Fuensanta, La Hoya y Coy. Con intensidad IV en Totana, Mula, Cehegín, Archena y Caravaca de la Cruz (todas ellas pertenecientes a la provincia de Murcia),Velez Rubio, Hué…
Mapa de intensidades					ver imagen
Informe del terremoto					(formato pdf 3Mb)
Réplicas					después del terremoto principal y hasta las 00 horas del día 8 de febrero se han producido 147 réplicas con magnitud igual o superior a 2.0, de las cuales 23 han sido de magnitud igual o superior a 3.0 y 2 de magnitud igual o superior a 4.0 en la escala Richter. Todos los de magnitud 3.0 en adelante han sido sentidos por la población
Fecha															17 de enero de 2005
Hora															23 h. 25 m. 33 s.
Cercano a															Coripe (sur de Morón de la Frontera)
Magnitud (Richter)															36
Latitud															36.982 N
Longitud															5.431 W
Profundidad (Km)															27
Intensidad máxima (EMS)															II-III
Sentido en															Coripe, Olvera, Morón de la Frontera (Sevilla)
Andalusia 2006
July
Fecha															19 de julio de 2006
Hora															03 h. 32 m. 54 s.
Cercano a															Olula del Río (Almería)
Magnitud (Richter)															34
Latitud															37.435 N
Longitud															2.260 W
Profundidad (Km)															17
Intensidad máxima (EMS)															IV
Sentido en															Con intensidad IV en Olula del Río, Partaloa, Oria, Cantoria, Fines y Urrácal
Mapa de intensidades															ver imagen
Fecha															09 de julio de 2006
Hora															20 h. 21 m. 50 s.
Cercano a															Ayamonte (Huelva)
Magnitud (Richter)															34
Latitud															37.187 N
Longitud															7.322 W
Profundidad (Km)															29
Intensidad máxima (EMS)															II-III
Sentido en															Con intensidad II-III en Ayamonte
March
Fecha															11 de febrero de 2006																												Fecha
Hora															16 h. 15 m. 7 s.																												Hora
Cercano a															Cañete la Real (Málaga)																												Cercano a
Magnitud (Richter)															35																												Magnitud (Richter)
Latitud															36.859 N																												Latitud
Longitud															5.047 W																												Longitud
Profundidad (Km)															5																												Profundidad (Km)
Intensidad máxima (EMS)															II																												Intensidad máxima (EMS)
Sentido en															Con intensidad II en Cañete la Real, Ardales y Ronda																												Sentido en
Febuary
Fecha															28 de febrero de 2006																												Fecha
Hora															4 h. 27 m. 13 s.																												Hora
Cercano a															Cañete la Real (Málaga)																												Cercano a
Magnitud (Richter)															30																												Magnitud (Richter)
Latitud															36.886 N																												Latitud
Longitud															5.058 W																												Longitud
Profundidad (Km)															2																												Profundidad (Km)
Intensidad máxima (EMS)															II																												Intensidad máxima (EMS)
Sentido en															Con intensidad II en Cañete la Real y Cuevas del Becerro																												Sentido en
Fecha															26 de febrero de 2006
Hora															23 h. 44 m. 4 s.																													Fecha
Cercano a															Cañete la Real (Málaga)																													Hora
Magnitud (Richter)															30																													Cercano a
Latitud															36.852 N																													Magnitud (Richter)
Longitud															5.062 W																													Latitud
Profundidad (Km)															15																													Longitud
Intensidad máxima (EMS)															II																													Profundidad (Km)
Sentido en															Con intensidad II en Cañete la Real y Cuevas del Becerro																													Intensidad máxima (EMS)
Fecha															26 de febrero de 2006
Hora															23 h. 30 m. 16 s.
Cercano a															Cañete la Real (Málaga)
Magnitud (Richter)															34
Latitud															36.868 N
Longitud															5.052 W
Profundidad (Km)															16
Intensidad máxima (EMS)															III
Sentido en															Con intensidad III en Cuevas del Becerro, con intensidad II-III en Cañete la Real y con intensidad II en El Burgo y Málaga
Mapa de intensidades															ver imagen
Fecha															26 de febrero de 2006
Hora															23 h. 22 m. 54 s.
Cercano a															Cañete la Real (Málaga)
Magnitud (Richter)															31
Latitud															36.883 N
Longitud															5.039 W
Profundidad (Km)															5
Intensidad máxima (EMS)															II
Sentido en															Con intensidad II en Cañete la Real y Cuevas del Becerro
Andalusia 2007
October
Fecha															18 de octubre de 2007
Hora															6 h. 24 m. 35 s.
Cercano a															Mar de Alborán
Magnitud (Richter)															32
Latitud															35.781 N
Longitud															3.450 W
Profundidad (Km)															9
Intensidad máxima (EMS)															II
Sentido en															Sentido por algunas personas en Málaga en pisos altos
Fecha					1 de octubre de 2007
Hora					00 h. 39 m. 55 s.
Cercano a					Cacín (Granada)
Magnitud (Richter)					34
Latitud					37.053 N
Longitud					3.931 W
Profundidad (Km)					15
Intensidad máxima (EMS)					IV
Sentido en					Sentido con grado IV en Cacín, Santacruz del Comercio y Alhama de Granada, donde se escucha mucho ruido y la vibración despierta a muchos de los vecinos. Algunos de Cacín aprecian el movimiento ondulatorioen dirección al río, así como traqueteo y apertura de puertas. Sentido con grado II-III en Salar, Loja, Vélez-Málaga, las Gabias. No se ha sentido en Agrón, ni en Arenas del Rey ni en Játar
Mapa del epicentro					ver imagen
Seotember
Fecha															30 de septiembre de 2007
Hora															20 h. 14 m. 23 s.
Cercano a															Níjar (Almería)
Magnitud (Richter)															34
Latitud															36.975 N
Longitud															2.172 W
Profundidad (Km)															1
Intensidad máxima (EMS)															III
Sentido en															Sentido por muchos vecinos de Níjar con grado III, pues no llega a causar alarma ni despertar a nadie
Mapa del epicentro															ver imagen
Fecha					18 de septiembre de 2007
Hora					23 h. 20 m. 51 s.
Cercano a					Morón de la Frontera (Sevilla)
Magnitud (Richter)					40
Latitud					37.011 N
Longitud					5.430 W
Profundidad (Km)					25
Intensidad máxima (EMS)					III
Sentido en					Sentido con grado III en las provincias de Sevilla (Morón de la Frontera, Sevilla, Montellano), Cádiz (Olvera y Cádiz) y en Córdoba con grado II. Córdoba: ligero temblor del monitor del portatil y balanceo leve de la silla sin llegar a desplazarse.Duración aproximada 2 o 3 segundos. No se ha sentido en las localidades de Puebla de Cazalla, Pruna, Utrera, Arahal, Puerto Serrano y Algodonales
Mapa del epicentro					ver imagen
Fecha															14 de septiembre de 2007
Hora															12 h. 46 m. 51 s.
Cercano a															Morón de la Frontera (Sevilla)
Magnitud (Richter)															39
Latitud															37.043 N
Longitud															5.432 W
Profundidad (Km)															26
Intensidad máxima (EMS)															II-III
Sentido en															Sentido levemente en la zona epicentral
Mapa del epicentro															ver imagen
Fecha															14 de septiembre de 2007
Hora															3 h. 45 m. 5 s.
Cercano a															Morón de la Frontera (Sevilla)
Magnitud (Richter)															36
Latitud															37.052 N
Longitud															5.409 W
Profundidad (Km)															29
Intensidad máxima (EMS)															III
Sentido en															III CORIPE.SE y MORÓN DE LA FRONTERA.SE II MONTELLANO.SE II ALGODONALES.CA II OLVERA.CA
Mapa del epicentro															ver imagen
Fecha							8 de septiembre de 2007
Hora							16 h. 41 m. 28 s.
Cercano a							Mar de Alborán
Magnitud (Richter)							46
Latitud							35.672 N
Longitud							3.490 W
Profundidad (Km)							13
Intensidad máxima (EMS)							III-IV
Sentido en							SENTIDO CON INTENSIDAD III-IV EN COSTA DE MALAGA (sobre todo en Torremolinos y Vélez Málaga) Y III EN MELILLA También se ha sentido con intensidad II en la costa Granadina, principalmente en Motril
Fecha					3 de septiembre de 2007
Hora					13 h. 21 m. 16 s.
Cercano a					Cuevas de Almanzora (Almería)
Magnitud (Richter)					35
Latitud					37.316 N
Longitud					1.877 W
Profundidad (Km)					5
Intensidad máxima (EMS)					IV
Sentido en					IV CUEVAS DEL ALMANZORA.AL IV HUÉRCAL-OVERA.AL III-IV VERA.AL III-IV ANTAS.AL III-IV PORTILLA, LA.AL III TURRE.AL III JAURO.AL II-III PULPÍ.AL II-III PALOMARES.AL II-III VERA-PLAYA.AL II-III ZURGENA.AL II PUERTO LUMBRERAS.MU
Mapa del epicentro					ver imagen
August
Fecha															12 de agosto de 2007																		Fecha															6 de agosto de 2007
Hora															7 h. 47 m. 5 s.																		Hora															2 h. 48 m. 31 s.
Cercano a															Pedro Muñoz (Ciudad Real)																		Cercano a															Jerez de la Frontera
Magnitud (Richter)															49																		Magnitud (Richter)															33
Latitud															39.375 N																		Latitud															36.734 N
Longitud															3.020 W																		Longitud															6.156 W
Profundidad (Km)															22																		Profundidad (Km)															35
Intensidad máxima (EMS)															III-IV																		Intensidad máxima (EMS)															II-III
Sentido en															Jaén, Córdoba, Almería y Granada																		Sentido en															Jerez de la Frontera
Fecha															5 de agosto de 2007
Hora															15 h. 00 m. 19 s.
Cercano a															Jerez de la Frontera
Magnitud (Richter)															35
Latitud															36.712 N
Longitud															6.196 W
Profundidad (Km)															28
Intensidad máxima (EMS)															III
Sentido en															Jerez de la Frontera
June
Fecha															23 de junio de 2007
Hora															08 h. 37 m. 42 s.
Cercano a															Granada
Magnitud (Richter)															26
Latitud															37.160 N
Longitud															3.617 W
Profundidad (Km)															7
Intensidad máxima (EMS)															II-III
Sentido en															Granada
Fecha															9 de junio de 2007
Hora															07 h. 15 m. 16 s.
Cercano a															Padúl (Granada)
Magnitud (Richter)															34
Latitud															37.046 N
Longitud															3.612 W
Profundidad (Km)															13
Intensidad máxima (EMS)															III
Sentido en															Padúl, Dúrcal, Dílar con intensidad III y en toda la vega de Granada con intensidad II-III
May
Fecha								29 de mayo de 2007
Hora								21 h. 42 m. 53 s.
Cercano a								La Malahá (Granada)
Magnitud (Richter)								32
Latitud								37.096 N
Longitud								3.692 W
Profundidad (Km)								12
Intensidad máxima (EMS)								III-IV
Sentido en								La Malahá y Alhendín con intensidad III-IV, Ogíjares, Santafé, Granada, Armilla, Maracena, Padul, Gabias, Churriana de la Vega con intesidad III, Atarfe, Albolote, Alfacar y Huétor Santillán con intensidad II
Febuary
Fecha															27 de febrero de 2007
Hora															22 h. 59 m. 03 s.
Cercano a															Venta del Fraile (Granada)
Magnitud (Richter)															35
Latitud															37.000 N
Longitud															3.759 W
Profundidad (Km)															5
Intensidad máxima (EMS)															II
Sentido en															Dúrcal, Alhendín y La Malahá
Fecha															22 de febrero de 2007
Hora															21 h. 16 m. 58 s.
Cercano a															Cabo de San Vicente
Magnitud (Richter)															34
Latitud															36.801 N
Longitud															4.308 W
Profundidad (Km)															50
Intensidad máxima (EMS)															II (Málaga)
Sentido en															Málaga y poblaciones limítrofes
Fecha							12 de febrero de 2007
Hora							10 h. 35 m. 27 s.
Cercano a							Cabo de San Vicente
Magnitud (Richter)							61
Latitud							36.044 N
Longitud							10.252 W
Profundidad (Km)							45
Intensidad máxima (EMS)							V (Huelva)
Sentido en							Huelva con Intensidad V; Sevilla, Cádiz, Aracena, Jerez de la Frontera y Algeciras con intensidad IV; Córdoba, Málaga, Estepona y Badajoz con Intensidad III; Jaén, Granada, Alcalá de Henares, Madrid y Guadalajara con intensidad II
Mapa del epicentro							ver imagen
Mapa de intensidades							ver imagen
January
Fecha															5 de enero de 2007
Hora															00 h. 32 m. 32 s.
Cercano a															Chauchina (Granada)
Magnitud (Richter)															40
Latitud															37.189 N
Longitud															3.768 W
Profundidad (Km)															1
Intensidad máxima (EMS)															IV
Sentido en															Chauchina, Santa Fé, Granada y toda su área metropolitana
Mapa de intensidades															ver imagen
Andalusia 2008
December
Fecha															14 de diciembre de 2008
Hora															20 h. 55 m. 33 s. (hora UTC, sumar una hora para hora nacional)
Cercano a															Berja (Almería)
Magnitud (Richter)															28
Latitud															36.786 N
Longitud															2.898 W
Profundidad (Km)
Intensidad máxima (EMS)															III Berja (Almería)
Sentido en															III: Berja y San Roque (Almería); II-III: Dalías (Almería); II: El Ejido (Almería)
Mapa de intensidades															ver imagen
November
Fecha															28 de noviembre de 2008
Hora															18 h. 58 m. 00 s. (hora UTC, sumar una hora para hora nacional)
Cercano a															NE Armuña de Almanzora (Almería)
Magnitud (Richter)															30
Latitud															37.371 N
Longitud															2.361 W
Profundidad (Km)															4
Intensidad máxima (EMS)															III
Sentido en															Purchena (Almería), Armuña de Almanzora (Almería), Tíjola (Almería), Ulula del Río (Almería)
Mapa de intensidades															ver imagen
Fecha															23 de noviembre de 2008
Hora															14 h. 40 m. 16 s. (hora UTC, sumar una hora para hora nacional)
Cercano a															Morón de la Frontera (Sevilla)
Magnitud (Richter)															32
Latitud															37.041 N
Longitud															5.493 W
Profundidad (Km)															11
Intensidad máxima (EMS)															III Algodonales y Coripe
Sentido en															Morón de la Frontera (Sevilla) con Intensidad II, Algodonales (Cádiz) y Coripe (Sevilla) con Intensidad III
Mapa de intensidades															ver imagen
Fecha											07 de noviembre de 2008
Hora											11 h. 02 m. 50 s. (hora UTC, sumar dos horas para hora nacional)
Cercano a											Mar de Alborán
Magnitud (Richter)											43
Latitud											36.422 N
Longitud											2.531 W
Profundidad (Km)											10
Intensidad máxima (EMS)											IV
Sentido en											con intensidad IV en Almería y en la Cañada de San Urbano y con Intensidad III-IV en la Mojonera, Adra, Roquetas y El Ejido. Con intensidad II en Motril y Albuñol
Mapa de intensidades											ver imagen
October
Fecha															30 de octubre de 2008
Hora															09 h. 59 m. 00 s. (hora UTC, sumar una hora para hora nacional)
Cercano a															Morón de la Frontera (Sevilla)
Magnitud (Richter)															34
Latitud															37.056 N
Longitud															5.501 W
Profundidad (Km)															10
Intensidad máxima (EMS)
Sentido en															Morón de la Frontera (Sevilla) II-III
Mapa de sismicidad															ver imagen
SERIE SISMICA MAR DE ALBORÁN
Desde las 07:57 (UTC +2) del día 20 de Octubre, hasta las 06:46 (UTC +1) del día 16 de Noviembre se han registrado un total de 108 eventos
Mapa de sismicidad
Fecha															26 de octubre de 2008																																		Fecha
Hora															01 h. 04 m. 52 s. (hora UTC, sumar dos horas para hora nacional)																																		Hora
Cercano a															Mar de Alborán																																		Cercano a
Magnitud (Richter)															32																																		Magnitud (Richter)
Latitud															36.455 N																																		Latitud
Longitud															2.484 W																																		Longitud
Profundidad (Km)															10																																		Profundidad (Km)
Intensidad máxima (EMS)															II																																		Intensidad máxima (EMS)
Sentido en															la provincia de Almería																																		Sentido en
Mapa de intensidades																																																	Mapa de intensidades
Fecha															22 de octubre de 2008
Hora															23 h. 08 m. 17 s. (hora UTC, sumar dos horas para hora nacional)																																		Fecha
Cercano a															Huércal-Olvera (Almería)																																		Hora
Magnitud (Richter)															30																																		Cercano a
Latitud															37.530 N																																		Magnitud (Richter)
Longitud															1.794 W																																		Latitud
Profundidad (Km)															18																																		Longitud
Intensidad máxima (EMS)															II																																		Profundidad (Km)
Sentido en															Huércal-Olvera (Almería)																																		Intensidad máxima (EMS)
Mapa de isosistas															ver imagen																																		Sentido en
Fecha															21 de octubre de 2008
Hora															12 h. 50 m. 55 s. (hora UTC, sumar dos horas para hora nacional)																																		Fecha
Cercano a															Mar de Alborán																																		Hora
Magnitud (Richter)															35																																		Magnitud (Mb)
Latitud															36.430 N																																		Latitud
Longitud															2.482 W																																		Longitud
Profundidad (Km)															3																																		Profundidad (Km)
Intensidad máxima (EMS)															II-III																																		Intensidad máxima (EMS)
Sentido en															la provincia de Almería																																		Sentido en
Mapa de intensidades																																																	Intensidad III-IV
Fecha															21 de Octubre de 2008
Hora															03 h. 28 m. 54 s. (hora UTC, sumar dos horas para hora nacional)
Magnitud (Mb)															46
Latitud															36.450 N
Longitud															2.501 W
Profundidad (Km)															107
Intensidad máxima (EMS)															III-IV
Sentido en
Intensidad III-IV															Aguadulce, Roquetas de Mar, La Mojonera, El Ejido y Almería capital
Intensidad II-III															Albuñol (GR) y Adra (AL)
Fecha															11 de Octubre de 2008
Hora															05 h. 40 m. 14 s. (hora UTC, sumar dos horas para hora nacional)
Cercano a															Huércal-Olvera (Almería)
Magnitud (Mb)															31
Latitud															37.490 N
Longitud															1.927 W
Profundidad (Km)															88
Intensidad máxima (EMS)															IV
Sentido en
Intensidad III-IV															Huércal-Olvera (AL)
Intensidad III															Urcal (Al)
Intensidad II															Santa Mª de Nieva (Al), Zúrgena (Al), Cuevas del Almanzora (Al), Vera (Al), Vélez-Rubio (Al) y Almería
Fecha															2 de octubre de 2008
Hora															04 h. 02 m. 54 s. (hora UTC, sumar dos horas para hora nacional)
Cercano a															Morón de la Frontera (Sevilla)
Magnitud (Mb)															44
Magnitud (Mw)															49
Latitud															37.086 N
Longitud															5.472 W
Profundidad (Km)															10
Intensidad máxima (EMS)															VI
Sentido en															Sevilla, Córdoba, Cádiz, Málaga y Granada
Mapa de intensidades															ver imagen
Mapa de isosistas															ver imagen
Réplicas
hora		magnitud (hora UTC, sumar dos horas para hora nacional)
DíA 2																																	DíA 3
02:01		27																															00:03		32
04:02		44																															01:17		32
04:05		41																															01:18		34
04:08		29																															01:46		25
04:10		26																															03:02		20
04:13		26																															04:03		31
04:18		27																															04:22		26
04:20		27																															05:42		19
04:44		32																															06:59		27
04:56		22																															10:07		28
04:59		21																															10:09		26
05:11		30																															10:10		20
05:14		35																															10:11		27
05:26		33																															11:29		26
05:57		29																															12:15		20
07:20		28																															18:01		30
07:47		28
09:05		36																															DíA 4
09:22		34																															01:22		21
09:57		33																															01:39		22
11:22		33																															01:51		19
13:53		22																															02:38		19
16:08		22																															05:32		18
16:40		19																															09:50		38
16:51		29																															DíA 5
18:22		30																															04:40		30
18:23		32
19:35		19																															DíA 6
21:26		18																															11:44		30
22:24		30																															13:02		22
23:03		32																															14:43		31
23:25		22																															14:55		22
23:42		31																															15:33		33
23:44		23																															15:35		21
23:48		22																															15:36		20
DíA 7
00:59		28
13:17		34
18:35		22
21:55		27
DíA 8
16:04		37
16:38		23
19:51		22
22:49		34
22:50		33
22:53		19
23:09		29
September
Fecha															27 de septiembre de 2008
Hora															20 h. 56 m. 03 s.
Cercano a															Otura (Granada)
Magnitud (Richter)															30
Latitud															37.038 N
Longitud															3.655 W
Profundidad (Km)															16
Intensidad máxima (EMS)															II-III
Sentido en															Otura con intensidad II-III y en Granada, Alhendín, La Malahá, Padul y Huétor Vega con intensidad II
Mapa de intensidades
June
Fecha															24 de junio de 2008																		Fecha															06 de junio de 2008
Hora															20 h. 22 m. 40 s.																		Hora															20 h. 02 m. 58 s.
Cercano a															Puerto Serrano (Cádiz)																		Cercano a															Orán (Argelia)
Magnitud (Richter)															34																		Magnitud (Richter)															55
Latitud															36.908 N																		Latitud															35.819 N
Longitud															5.647 W																		Longitud															0.675 W
Profundidad (Km)															30																		Profundidad (Km)															44
Intensidad máxima (EMS)															III																		Intensidad máxima (EMS)															III
Sentido en															Puerto Serrano																		Sentido en															las provincias de Almería y Granada
Mapa de intensidades																																	Mapa de intensidades
May
Fecha															27 de mayo de 2008
Hora															21 h. 37 m. 44 s.
Cercano a															Fines (Almería)
Magnitud (Richter)															28
Latitud															37.372 N
Longitud															2.232 W
Profundidad (Km)															10
Intensidad máxima (EMS)															II-III
Sentido en															Fines, Olula del Río, Macael
Mapa de intensidades															ver imagen
March
Fecha															20 de marzo de 2008
Hora															22 h. 13 m. 28 s.
Cercano a															Otura (Granada)
Magnitud (Richter)															29
Latitud															37.101 N
Longitud															3.648 W
Profundidad (Km)															7
Intensidad máxima (EMS)															II-III
Sentido en															Granada, Churriana de la Vega, Armilla, Otura y Maracena
Mapa de intensidades															ver imagen
Febuary
Fecha															26 de febrero de 2008
Hora															05 h. 59 m. 36 s.
Cercano a															Níjar (Almería)
Magnitud (Richter)															31
Latitud															36.995 N
Longitud															2.181 W
Profundidad (Km)															7
Intensidad máxima (EMS)															II-III
Sentido en															Almería por algunas personas
Mapa de intensidades															ver imagen
Fecha														6 de febrero de 2008
Hora														17 h. 53 m. 00 s.
Cercano a														Níjar (Almería)
Magnitud (Richter)														41
Latitud														36.994 N
Longitud														2.204 W
Profundidad (Km)														2
Intensidad máxima (EMS)														IV
Sentido en														V: La Cañada de San Urbano (Almería), Níjar, Almería III: VERA (AL), AlMERIMAR, HUERCAL OVERA. II Jaén (capital)
Mapa de intensidades														ver imagen
Andalusia 2009
December
Fecha															17 diciembre 2009
Hora															01 h. 37 m. 49 s. (Hora UTC, sumar una hora para hora nacional)
Cercano a															SW de Cabo de San Vicente
Magnitud Momento															53
Latitud															36.31 N
Longitud															-9.87 W
Profundidad (Km)															14Km.
Intensidad máxima (EMS-89)															Intensidad máxima V en la provincia de Huelva. Sentido diferentes intensidades en Andalucía, Extremadura, Castilla León y Madrid
Mapa de epicentro															ver imagen
Mapa de isosistas															ver imagen
November
Fecha															26 noviembre 2009
Hora															12 h. 03 m. 30 s. (Hora UTC, sumar una hora para hora nacional)
Cercano a															Alhama de Granada(Granada)
Magnitud (Richter)															30
Latitud															37.06 N
Longitud															-4.06 W
Profundidad (Km)															10Km.
Intensidad máxima (EMS)															Hasta el momento no se tiene constancia de que haya sido percibido
Mapa de epicentro															ver imagen
Fecha															5 noviembre 2009
Hora															05 h. 39 m. 56 s. (Hora UTC, sumar una hora para hora nacional)
Cercano a															NE Ventas de Huelma (Granada)
Magnitud (Richter)															38
Latitud															37.13 N
Longitud															-3.85 W
Profundidad (Km)															10 Km.
Intensidad máxima (EMS)
Grado III-IV															Granada, Monachil, Vegas del Genil, Cájar, Gójar, Otura, Maracena,Ogíjares y Padul
Grado IV															Jayena, Alhama de Granada y Santa Cruz del Comercio
Grado V															Ventas de Huelma, Agrón y Cacín
Mapa de epicentro															ver imagen
Mapa de intensidades															ver imagen
October
Fecha															30 octubre 2009																																		Fecha
Hora															07 h. 01 m. 03 s. (Hora UTC, sumar una hora para hora nacional)																																		Hora
Cercano a															Costas de Málaga																																		Cercano a
Magnitud (Richter)															36																																		Magnitud (Richter)
Latitud															36.503 N																																		Latitud
Longitud															-4.464 W																																		Longitud
Profundidad (Km)															908																																		Profundidad (Km)
Intensidad máxima (EMS)															Sentido en Málaga																																		Intensidad máxima (EMS)
Mapa de epicentro															ver imagen																																		Mapa de instensidades
September
Fecha															30 septiembre 2009
Hora															09 h. 01 m. 18 s. (Hora UTC, sumar dos horas para hora nacional)
Cercano a															Ubrique (Cádiz)
Magnitud (Richter)															33
Latitud															36.707 N
Longitud															-5.495 W
Profundidad (Km)															superficial
Intensidad máxima (EMS)															Intensidad III en: Ubrique, Benaocaz, El Bosque, Villaluenga del Rosario (Cádiz)
Mapa de instensidades															ver imagen
Fecha															22 septiembre 2009
Hora															03 h. 03 m. 32 s. (Hora UTC, sumar dos horas para hora nacional)
Cercano a															Santa Elena (Jaén)
Magnitud (Richter)															29
Latitud															38.355 N
Longitud															-3.492 W
Profundidad (Km)															5
Intensidad máxima (EMS)															II (Santa Elena y Aldeaquemada)
Mapa de intensidades															ver imagen
June
Fecha															24 junio 2009																																		Fecha
Hora															06 h.00m. 51 s. (Hora UTC, sumar dos horas para hora nacional)																																		Hora
Cercano a															Armilla (Granada)																																		Cercano a
Magnitud (Richter)															21																																		Magnitud (Richter)
Latitud															37.145 N																																		Latitud
Longitud															3.615 W																																		Longitud
Profundidad (Km)															130																																		Profundidad (Km)
Intensidad máxima (EMS)															II Armilla (Granada)																																		Intensidad máxima (EMS)
Sentido en															con intensidad II en Armilla																																		Sentido en
Mapa de intensidades															ver imagen																																		Mapa de intensidades
April
Fecha															23 Abril 2009
Hora															17 h.23 m. 19 s. (Hora UTC, sumar dos horas para hora nacional)
Cercano a															Pedro Ruiz (Granada)
Magnitud (Richter)															25
Latitud															37.212 N
Longitud															3.747 W
Profundidad (Km)															20
Intensidad máxima (EMS)															II Atarfe (Granada)
Mapa de intensidades															ver imagen
Fecha								21 Abril 2009
Hora								14 h.39 m. 03 s. (Hora UTC, sumar dos horas para hora nacional)
Cercano a								Campillos (Málaga)
Magnitud (Richter)								32
Latitud								36.959 N
Longitud								5.191 W
Profundidad (Km)								120
Intensidad máxima (EMS)								II Campillos (Málaga)
Mapa de intensidades								ver imagen
Serie de microterremotos en Alhama (Granada)								Desde el día 2 de Marzo se está produciendo una serie sísmica que está afectando principalmente a la zona de Alhama de Granada (Granada). Esta serie sísmica se caracteriza por la ocurrencia de microterremotos de magnitudes entre 0.5 y 2.6. Desde el 2 de Marzo hasta su finalización, el Instituto ha registrado al menos, 40 de estos eventos. Del total de los microterremotos registrados, ninguno ha s…
Febuary
Fecha															19 Febrero 2009																																		Fecha
Hora															05 h.52 m. 25 s. (Hora UTC, sumar una hora para hora nacional)																																		Hora
Cercano a															Atarfe (Granada)																																		Cercano a
Magnitud (Richter)															30																																		Magnitud (Richter)
Latitud															37.220 N																																		Latitud
Longitud															3.689 W																																		Longitud
Profundidad (Km)															57																																		Profundidad (Km)
Intensidad máxima (EMS)															II-III Atarfe, Santa Fé, Albolote y Peligros (Granada)																																		Intensidad máxima (EMS)
Mapa de intensidades															ver imagen																																		Mapa de intensidades
Fecha															5 Febrero 2009
Hora															06 h.54 m. 04 s. (Hora UTC, sumar una hora para hora nacional)
Cercano a															Ventas de Huelma (Granada)
Magnitud (Richter)															29
Latitud															37.100 N
Longitud															3.852 W
Profundidad (Km)															120
Intensidad máxima (EMS)															II-III Ventas de Huelma, Cacín y Chimeneas (Granada)
Mapa de intensidades															ver imagen
Serie microterremotos en Granada (Enero)								En los últimos días se está produciendo una serie sísmica que está afectando principalmente a la zona Sur de la ciudad de Granada y al Sur del área metropolitana, especialmente las poblaciones de Armilla, Cájar, Gójar, Huetor Vega, Monachil y La Zubia. Esta serie sísmica se caracteriza por la ocurrencia de microterremotos de magnitudes entre 0.8 y 3.1. Desde el 12 de Enero hasta la fecha, el Inst…
* (Hora UTC, sumar una hora para hora nacional)
Día	Hora				Magnitud								Intensidad
12	02:27				23
	02:56				19
	02:57				20
	03:06				25								II
	05:48				21
14	11:53				18
15	02:05				20
	03:55				24								II
	03:59				24								II
	04:27				23
	17:27				27								II
16	04:10				22
18	00:10				27
	01:06				31								IV
	03:36				23
	18:48				22
Mapa de epicentros										ver imagen
Fecha														18 Enero 2009
Hora														01 h. 06 m. 48 s. (Hora UTC, sumar una hora para hora nacional)
Cercano a														Granada
Magnitud (Richter)														31
Latitud														37.110 N
Longitud														3.585 W
Profundidad (Km)														116
Intensidad máxima (EMS)														IV en la Zubia, Cájar, Ogíjares, Armilla, Gabias, Gójar, Huetor Vega, Cenes, Dílar, Churriana, Monachil, Otura y Granada Capital
Mapa de intensidades														ver imagen
January
Fecha															15 Enero 2009
Hora															17 h. 27 m. 49 s. (Hora UTC, sumar una hora para hora nacional)
Cercano a															Granada
Magnitud (Richter)															27
Latitud															37.158 N
Longitud															3.595 W
Profundidad (Km)															82
Intensidad máxima (EMS)															II-II Granada y Armilla
Mapa de epicentro															ver imagen
Fecha															12 Enero 2009
Hora															03 h. 06 m. 42 s. (Hora UTC, sumar una hora para hora nacional)
Cercano a															Granada
Magnitud (Richter)															25
Latitud															37.164 N
Longitud															3.582 W
Profundidad (Km)															99
Intensidad máxima (EMS)															II Carretetera de la Sierra (Granada)
Mapa de epicentro															ver imagen
Andalusia 2010
December
Fecha																	21 Diciembre 2010
Hora																	23:47:20 (Hora UTC, sumar una hora para hora nacional)
Cercano a																	La Zubia (Granada)
Magnitud																	22
Latitud																	37.126N
Longitud																	3.587W
Profundidad (Km)																	Superficial
Intensidad máxima (EMS-89)																	II-III en Granada, La Zubia, Cájar, Ogíjares, Gójar, Huétor Vega y Armilla
Mapa intensidades																	ver imagen
Fecha																	20 Diciembre 2010
Hora																	14:19:38.0 (Hora UTC, sumar una hora para hora nacional)
Cercano a																	La Zubia (Granada)
Magnitud																	25
Latitud																	37.122N.
Longitud																	3.534W.
Profundidad (Km)																	15 Km.
Intensidad máxima (EMS-89)																	II-III en La Zubia, Armilla, Ogijares, Cajar, Monachil, Churriana de la Vega y Granada
Mapa intensidades																	ver imagen
November
Fecha																	14 Noviembre 2010
Hora																	21:49:05.0 (Hora UTC, sumar una hora para hora nacional)
Cercano a																	La Zubia (Granada)
Magnitud																	24
Latitud																	37.128N.
Longitud																	3.641W.
Profundidad (Km)																	4,7 Km.
Intensidad máxima (EMS-89)																	III en La Zubia, Armilla, Ogijares, Cajar, Monachil, Churriana de la Vega y Granada
Nota																	Este terremoto, ha formado parte de una serie que se ha producido en esta zona
Mapa intensidades																	ver imagen
Fecha																	11 Noviembre 2010																																Fecha
Hora																	00:16:35.0 (Hora UTC, sumar una hora para hora nacional)																																Hora
Cercano a																	NW de Baeza (Jaén)																																Cercano a
Magnitud																	30																																Magnitud
Latitud																	38.018N.																																Latitud
Longitud																	3.515W.																																Longitud
Profundidad (Km)																	20 Km.																																Profundidad (Km)
Intensidad máxima (EMS-89)																	Sentido levemente en la zona epicentral																																Intensidad máxima (EMS-89)
Mapa epicentral																	ver imagen																																Mapa de intensidades
Fecha							4 Noviembre 2010
Hora							12:02:00.6 (Hora UTC, sumar una hora para hora nacional)
Cercano a							Roquetas de Mar (Almería)
Magnitud							40
Latitud							36.713N.
Longitud							2.585W.
Profundidad (Km)							4.8 Km.
Intensidad máxima (EMS-89)							Sentido en todo el Poniente Almeriense
NOTA							Este terremoto es hasta el momento el de mayor magnitud de una serie sísmica que ha comenzado alrededor de las 01:00 horas del día 4 de Noviembre de 2010. Hasta ahora se han registrado al menos 30 terremotos y microterremotos en esta misma zona
Mapa de intensidades							ver imagen
October
Fecha																	12 Octubre 2010
Hora																	07:20:49 (Hora UTC, sumar dos horas para hora nacional)
Cercano a																	Roquetas de Mar (Almería)
Magnitud																	35
Latitud																	36.721N.
Longitud																	2.583W.
Profundidad (Km)																	4 Km.
Intensidad máxima (EMS-89)																	III Roquetas de Mar, Aguadulce, El Ejido y Almería
Mapa de intensidades																	ver imagen
Fecha														09 Octubre 2010 (Serie eventos)
Hora														07:55:59 (Hora UTC, sumar dos horas para hora nacional)
Cercano a														W. Loja (Granada)
Magnitud														30
Latitud														37.164N.
Longitud														4.273W.
Profundidad (Km)														15.8 Km.
Intensidad máxima (EMS-89)														II Huetor Tájar (Granada) y Loja (Granada). Pequeña serie de eventos detectados en esta zona. Los datos reflejados corresponden a uno de ellos
Mapa de eventos														ver imagen
Fecha																	05 Octubre 2010																														Fecha
Hora																	10:19:44 (Hora UTC, sumar dos horas para hora nacional)																														Hora
Cercano a																	El Ejido (Almería)																														Cercano a
Magnitud																	27																														Magnitud
Latitud																	36.690N.																														Latitud
Longitud																	2.718W.																														Longitud
Profundidad (Km)																	5 Km.																														Profundidad (Km)
Intensidad máxima (EMS-89)																	II El Ejido (Almería)																														Intensidad máxima (EMS-89)
Mapa de intensidades																	ver imagen																														Mapa de intensidades
September
Fecha																	12 Septiembre 2010
Hora																	04:41:35 (Hora UTC, sumar dos horas para hora nacional)
Cercano a																	Mar Mediterráneo, frente costas de Vera (Almería)
Magnitud																	28
Latitud																	37.214N.
Longitud																	1.597W.
Profundidad (Km)																	10.4 Km.
Intensidad máxima (EMS-89)																	Sentido débilmente en San Juan de los Terreros (Almería)
Mapa de intensidades																	ver imagen
August
Fecha									25 Agosto 2010
Hora									08:29:04 (Hora UTC, sumar dos horas para hora nacional)
Cercano a									Chiclana de la Frontera (Cádiz)
Magnitud									37
Latitud									36.41N.
Longitud									6.14W.
Profundidad (Km)									Cortical
Intensidad máxima (EMS-89)									Intensidad IV en Chiclana de la Frontera, Sancti Petri y Conil (Cádiz). Intensidad III en San Fernando (Cádiz). Observaciones: Puntualmente se ha podido alcanzar intensidad V en zonas de Chiclana y Conil
Mapa de intensidades									ver imagen
July
Fecha															21 Julio 2010
Hora															00:01 (Hora UTC, sumar dos horas para hora nacional)
Cercano a															Norte de El Alquián (Almería)
Magnitud Momento															34
Latitud															36.870N.
Longitud															2.344W.
Profundidad (Km)															2.4 Km.
Intensidad máxima (EMS-89)															Intensidad máxima IV en Almería y La Cañada de San Urbano. Intensidad III-IV en Huércal de Almería. Intensidad III en Ruescas
Mapa de intensidades															ver imagen
Fecha																	20 Julio 2010																																Fecha
Hora																	23:23 (Hora UTC, sumar dos horas para hora nacional)																																Hora
Cercano a																	Al Sur-Este de Retamar (Almería)																																Cercano a
Magnitud Momento																	32																																Magnitud Momento
Latitud																	36.822N.																																Latitud
Longitud																	2.286W.																																Longitud
Profundidad (Km)																	1.7 Km.																																Profundidad (Km)
Intensidad máxima (EMS-89)																	Intensidad máxima III en Almería y La Cañada de San Urbano																																Intensidad máxima (EMS-89)
Mapa de intensidades																	ver imagen																																Mapa de intensidades
Fecha																	6 Julio 2010
Hora																	16:20:21.8 (Hora UTC, sumar dos horas para hora nacional)
Cercano a																	Mar de Alborán (Almería)
Magnitud Momento																	30
Latitud																	36.703N.
Longitud																	2.366W.
Profundidad (Km)																	10 Km.
Intensidad máxima (EMS-89)																	Intensidad máxima III en Almería
Mapa de intensidades																	ver imagen
Fecha									6 Julio 2010
Hora									14:45:24.6 (Hora UTC, sumar dos horas para hora nacional)
Cercano a									Mar de Alborán (Almería)
Magnitud Momento									39
Latitud									36.706N.
Longitud									2.283W.
Profundidad (Km)									10.0 Km.
Intensidad máxima (EMS-89)									Intensidad máxima III-IV en Almería, La Cañada de San Urbano, Retamar. Intensidad máxima III: El Alquián, Viator, Cabo de Gata, Huércal de Almería. Intensidad máxima II: Aguadulce y Roquetas del Mar
Mapa de intensidades									ver imagen
Fecha													5 Julio 2010
Hora													10:41:10.4 (Hora UTC, sumar dos horas para hora nacional)
Cercano a													Mar de Alborán (Almería)
Magnitud Momento													43
Latitud													36.609N.
Longitud													2.344W.
Profundidad (Km)													10.0 Km.
Intensidad máxima (EMS-89)													Intensidad máxima III: Almería, Roquetas, El Alquián, Cañada de San Urbano y Cabo de Gata. Intensidad II: Aguadulce, Huércal de Almería y Rodalquilar
Mapa de intensidades													ver imagen
June
Fecha																	28 Junio 2010
Hora																	06:11:50 (Hora UTC, sumar dos horas para hora nacional)
Cercano a																	Atarfe (Granada)
Magnitud Momento																	25
Latitud																	37.240N.
Longitud																	3.665W.
Profundidad (Km)																	17.0 Km.
Intensidad máxima (EMS-89)																	Sentido con Intensidad II: Atarfe (Granada)
Mapa de localización																	ver imagen
Fecha																	27 Junio 2010
Hora																	14:36:50 (Hora UTC, sumar dos horas para hora nacional)
Cercano a																	Atarfe(Granada)
Magnitud Momento																	26
Latitud																	37.220N.
Longitud																	3.669W.
Profundidad (Km)																	Superficial
Intensidad máxima (EMS-89)																	Sentido con Intensidad II: Atarfe (Granada)
Mapa de localización																	ver imagen
Fecha												21 Junio 2010
Hora												15:22:05 (Hora UTC, sumar dos horas para hora nacional)
Cercano a												Jerez de la Frontera (Cádiz)
Magnitud Momento												33
Latitud												36.623N.
Longitud												6.204W.
Profundidad (Km)												Superficial
Intensidad máxima (EMS-89)												Sentido con Intensidad IV: Jerez de la Frontera (Cádiz) y Puerto de Santa María (Cádiz). Intensidad III: Cádiz y Puerto Real (Cádiz). Intensidad II: San Fernando (Cádiz).
Mapa de isosistas												ver imagen
Fecha																	19 Junio 2010
Hora																	11:55:35 (Hora UTC, sumar dos horas para hora nacional)
Cercano a																	Granada capital
Magnitud Momento																	28
Latitud																	37.184N.
Longitud																	3.629W.
Profundidad (Km)																	187
Intensidad máxima (EMS-89)																	Sentido con Intensidad II en Granada capital y Santa Fé (Granada)
Mapa de isosistas																	ver imagen
May
Fecha																	09 Mayo 2010																																Fecha
Hora																	02:28:56 (Hora UTC, sumar dos horas para hora nacional)																																Hora
Cercano a																	Santa Fé (Granada)																																Cercano a
Magnitud Momento																	27																																Magnitud Momento
Latitud																	37.196N.																																Latitud
Longitud																	3.721W.																																Longitud
Profundidad (Km)																	Superficial																																Profundidad (Km)
Intensidad máxima (EMS-89)																	Sentido con Instensidad III-IV en Santa Fé y Atarfe (Granada)																																Intensidad máxima (EMS-89)
Mapa de isosistas																	ver imagen																																Mapa de isosistas
April
Fecha																	29 Abril 2010
Hora																	08:58:50 (Hora UTC, sumar dos horas para hora nacional)
Cercano a																	Las Gabias (Granada)
Magnitud Momento																	21
Latitud																	37.131N.
Longitud																	3.628W.
Profundidad (Km)																	superficial
Intensidad máxima (EMS-89)																	Sentido con Instensidad II en Las Gabias (Granada)
Mapa de isosistas																	ver imagen
Fecha																	11 Abril 2010
Hora																	22:08:06.0 (Hora UTC, sumar dos horas para hora nacional)
Cercano a																	Albuñuelas (Granada)
Magnitud Momento																	63
Latitud																	36.950N.
Longitud																	3.647W.
Profundidad (Km)																	610
Intensidad máxima (EMS-89)																	Sentido con Instensidad II en las provincias de Granada, Jaén, Córdoba, Cádiz y Málaga
Mapa de isosistas																	ver imagen
Fecha								04 Abril 2010
Hora								23:13:51.9 (Hora UTC, sumar dos horas para hora nacional)
Cercano a								N.E.Vilches (Jaén)
Magnitud Momento								34
Latitud								38.237N.
Longitud								-3.451W.
Profundidad (Km)								10
Intensidad máxima (EMS-89)								Intensidad III-IV: Vilches, La Carolina, Linares. Intensidad II-III Bailén, Guarromán, Jabalquinto, Bégíjar, Arjona, Ibros, Espeluy y Navas de San Juan. Réplicas a las 02:04(TU) con magnitud 2.8 y a las 02:37(TU) con magnitud 2.2
Mapa de isosistas								ver imagen
March
Fecha																	19 Marzo 2010
Hora																	05:31:50 (Hora UTC, sumar una hora para hora nacional)
Cercano a																	Atarfe (Granada)
Magnitud Momento																	26
Latitud																	37.254N.
Longitud																	-3.678W.
Profundidad (Km)																	158
Intensidad máxima (EMS-89)																	II Atarfe (Granada)
Mapa de epicentro																	ver imagen
Mapa de isosistas
Febuary
Fecha																	13 Febrero 2010
Hora																	22:16:59 (Hora UTC, sumar una hora para hora nacional)
Cercano a																	Santisteban del Puerto (Jaén)
Magnitud Momento																	31
Latitud																	38.213N.
Longitud																	-3.227W.
Profundidad (Km)																	304
Intensidad máxima (EMS-89)
II-III																	Villanueva del Arzobispo (Jaén), Castellar (Jaén), Sorihuela del Guadalimar (Jaén)
III																	Santisteban del Puerto (Jaén)
Mapa de epicentro																	ver imagen
Mapa de isosistas																	ver imagen
Fecha																	2 Febrero 2010
Hora																	22:46:02 (Hora UTC, sumar una hora para hora nacional)
Cercano a																	Cúllar Vega (Granada)
Magnitud Momento																	22
Latitud																	37146
Longitud																	-3.643W.
Profundidad (Km)																	118
Intensidad máxima (EMS-89)																	II en Cúllar Vega (Granada)
Mapa de epicentro																	ver imagen
January
Fecha																	20 Enero 2010
Hora																	12:15:21(Hora UTC, sumar una hora para hora nacional)
Cercano a																	Granada capital
Magnitud Momento																	22
Latitud																	3719
Longitud																	-3.64W.
Profundidad (Km)																	10
Intensidad máxima (EMS-89)																	Sentido levemente en Granada capital
Mapa de epicentro																	ver imagen
Fecha																	6 Enero 2010
Hora																	21:34:41(Hora UTC, sumar una hora para hora nacional)
Cercano a																	Albox (Almería)
Magnitud Momento																	27
Latitud																	37.416N.
Longitud																	-2.155W.
Profundidad (Km)																	109
Intensidad máxima (EMS-89)																	II En Albox (Almería)
Mapa de epicentro																	ver imagen
Andalusia 2011
DICIEMBRE
Fecha																	12 Diciembre 2011
Hora																	02:31:56 (Hora UTC, sumar una hora para hora nacional)
Cercano a																	Ventas del Fraile (Granada)
Magnitud																	33
Latitud																	37.003N.
Longitud																	3.752W.
Profundidad (Km)																	5 Km.
Intensidad máxima (EMS-98)																	Sentido con intensidad máxima grado II-III en Padul (Granada), Nerja (Málaga)
Mapa del epicentro																	ver imagen
NOVIEMBRE
Fecha																28 Noviembre 2011
Hora																21:48:02 (Hora UTC, sumar una hora para hora nacional)
Cercano a																Ventas del Fraile (Granada)
Magnitud																28
Latitud																36.942N.
Longitud																3.741W.
Profundidad (Km)																18.3 Km.
Intensidad máxima (EMS-98)																Sentido con intensidad máxima grado III en Jayena y Ventas del Fraile (Granada) y con intensidad grado II en Maro (Málaga)
Mapa de intensidades																ver imagen
OCTUBRE
Fecha														24 Octubre 2011
Hora														23:35:23.6 (Hora UTC, sumar dos horas para hora nacional)
Cercano a														Cuevas del Almanzora (Almería)
Magnitud														35
Latitud														37.361N.
Longitud														1.996W.
Profundidad (Km)														2 Km.
Intensidad máxima (EMS-98)														Sentido con intensidad máxima grado IV. Sentido en Cuevas del Almanzora, Huércal Overa, Albox, Garrucha, Vera, Arboleas, Turre y Zurgena
Mapa de intensidades														ver imagen
SEPTIEMBRE
Fecha																	19 Septiembre 2011
Hora																	11:14:20 (Hora UTC, sumar dos horas para hora nacional)
Cercano a																	Próximo a la Costa de Albuñol (Granada)
Magnitud																	34
Latitud																	36.619N.
Longitud																	3.199W.
Profundidad (Km)																	10 Km.
Intensidad máxima (EMS-98)																	Sentido con intensidad máxima grado III: Albuñol y la Rábita (Granada)
Mapa de intensidades																	ver imagen
Fecha																	18 Septiembre 2011
Hora																	20:30:30 (Hora UTC, sumar dos horas para hora nacional)
Cercano																	La Zubia (Granada)
Magnitud																	24
Latitud																	37.104N.
Longitud																	3.581W.
Profundidad (Km)																	15 Km.
Intensidad máxima (EMS-98)																	Sentido con intensidad máxima grado II: En la zona epicentral
Mapa del epicentro																	ver imagen
Fecha																	15 Septiembre 2011
Hora																	22:39:45 (Hora UTC, sumar dos horas para hora nacional)
Cercano a																	W. Deifontes (Granada)
Magnitud																	30
Latitud																	37.326N.
Longitud																	3.659W.
Profundidad (Km)																	Superficial
Intensidad máxima (EMS-98)																	Sentido con intensidad máxima grado II en la zona epicentral
Mapa del epicentro																	ver imagen
AGOSTO
Fecha														29 Agosto 2011
Hora														06:48:35 (Hora UTC, sumar dos horas para hora nacional)
Cercano a														Próximo a Cuevas de Almanzora (Almería)
Magnitud														30
Latitud														37.321N.
Longitud														1.811W.
Profundidad (Km)														Superficial
Intensidad máxima (EMS-98)														Sentido con intensidad máxima grado II-III: Cuevas de Almanzora, San Juan de los Terreros y Pulpí (Almería). Grado II: en Águilas (Murcia)
Mapa de intensidades														ver imagen
Fecha																	26 Agosto 2011
Hora																	06:48:22.7 (Hora UTC, sumar dos horas para hora nacional)
Cercano a																	Alborán Norte
Magnitud																	31
Latitud																	36.590N.
Longitud																	3.702W.
Profundidad (Km)																	9.4 Km.
Intensidad máxima (EMS-98)																	Sentido con intensidad máxima grado III: Motril, Salobreña y Almuñécar (Granada)
Mapa de intensidades																	ver imagen
Fecha																	22 Agosto 2011
Hora																	07:05:39.0 (Hora UTC, sumar dos horas para hora nacional)
Cercano a																	Padul (Granada)
Magnitud																	25
Latitud																	37.007N.
Longitud																	3.613W.
Profundidad (Km)																	14.1 Km.
Intensidad máxima (EMS-98)																	Sentido con grado: II-III: Padul y Otura (Granada)
Mapa de localización																	ver imagen
JULIO
Fecha											17 Julio 2011
Hora											05:20:37.0 (Hora UTC, sumar dos horas para hora nacional)
Cercano a											Chimeneas (Granada)
Magnitud											32
Latitud											37.140N.
Longitud											3.768W.
Profundidad (Km)											Superficial.
Intensidad máxima (EMS-98)											Sentido con grado: IV: Chimeneas, Santa Fe. III-IV: La Zubia, Las Gabias, Belicena, Vegas del Genil, Ambroz, Purchil. III: Escúzar, El Chaparral, Granada. II: Armilla, Huétor Santillán
JUNIO
Fecha																	21 Junio 2011
Hora																	21:11:58.0 (Hora UTC, sumar dos horas para hora nacional)
Cercano a																	El Ejido (Almería)
Magnitud																	27
Latitud																	36.768N.
Longitud																	2.813W.
Profundidad (Km)																	Superficial
Intensidad máxima (EMS-98)																	Sentido grado II: El Ejido (Almería)
Mapa de intensidades																	ver imagen
Fecha																	16 Junio 2011
Hora																	03:20:21.50 (Hora UTC, sumar dos horas para hora nacional)
Cercano a																	Atarfe (Granada)
Magnitud																	23
Latitud																	37.219N.
Longitud																	3.684W.
Profundidad (Km)																	3.2 Km
Intensidad máxima (EMS-98)																	Sentido grado II: Atarfe y Albolote (Granada)
Mapa de intensidades																	ver imagen
Fecha																	15 Junio 2011
Hora																	23:59:28.0 (Hora UTC, sumar dos horas para hora nacional)
Cercano a																	Atarfe (Granada)
Magnitud																	21
Latitud																	37.212N.
Longitud																	3.670W.
Profundidad (Km)																	Superficial
Intensidad máxima (EMS-98)																	Sentido grado II: Atarfe y Albolote (Granada)
Mapa de intensidades																	ver imagen
Fecha																	2 Junio 2011
Hora																	07:44:26 (Hora UTC, sumar dos horas para hora nacional)
Cercano a																	Baeza (Jaén)
Magnitud																	30
Latitud																	37.951N.
Longitud																	3.491W.
Profundidad (Km)																	Superficial
Intensidad máxima (EMS-98)																	Sentido grado II-III: Baeza (Jaén)
Mapa de Intensidades																	ver imagen
MAYO
Fecha																	29 Mayo 2011
Hora																	03:55:45 (Hora UTC, sumar dos horas para hora nacional)
Cercano a																	Churriana (Granada)
Magnitud																	23
Latitud																	37.148N.
Longitud																	3.624W.
Profundidad (Km)																	14 Km
Intensidad máxima (EMS-98)																	Sentido grado II: Churriana y Vegas del Genil (Granada)
Mapa de intensidades																	ver imagen
Fecha																	23 Mayo 2011
Hora																	11:00:42.0 (Hora UTC, sumar dos horas para hora nacional)
Cercano a																	Escúzar (Granada)
Magnitud																	21
Latitud																	37.015N.
Longitud																	3.750W.
Profundidad (Km)																	15.8 Km
Intensidad máxima (EMS-98)																	Sentido en Escúzar (Granada)
Mapa del epicentro																	ver imagen
Fecha																	13 Mayo 2011
Hora																	10:49:24.5 (Hora UTC, sumar dos horas para hora nacional)
Cercano a																	Santa Fé (Granada)
Magnitud																	25
Latitud																	37.204N.
Longitud																	3.710W.
Profundidad (Km)																	5 Km
Intensidad máxima (EMS-98)																	Sentido en Santa Fé(Granada)
Mapa intensidades																	ver imagen
Fecha																	11 Mayo 2011
Hora																	20:37:44 (Hora UTC, sumar dos horas para hora nacional)
Cercano a																	Lorca (Murcia)
Magnitud																	37
Latitud																	37.715N.
Longitud																	1.688W.
Profundidad (Km)																	2.7 Km
Intensidad máxima (EMS-98)																	Sentido en Lorca (Murcia)
Fecha								11 Mayo 2011
Hora								16:47:25 (Hora UTC, sumar dos horas para hora nacional)
Cercano a								Lorca (Murcia)
Magnitud								51
Latitud								37.7160N.
Longitu								1.674W.
Profundidad (Km)								2.5 Km
Intensidad máxima (EMS-98)								Intensidad máxima (provisional) VII en Lorca (Murcia). Hemos desplazado técnico a la zona epicentral y se está evaluando con datos de daños in situ. Sentido en las provincias de Murcia, Albacete, Almería, Málaga, Granada, Jaén y Madrid
Mapa intensidades								ver imagen
Fecha																	11 Mayo 2011
Hora																	15:05:12 (Hora UTC, sumar dos horas para hora nacional)
Cercano a																	Lorca (Murcia)
Magnitud																	45
Latitud																	37.695N.
Longitud																	1.684W.
Profundidad (Km)																	1 Km
Intensidad máxima (EMS-98)																	Sentido en Lorca (Murcia)
Fecha									2 Mayo 2011
Hora									23:30:08 (Hora UTC, sumar dos horas para hora nacional)
Cercano a									E. Hinojales (Huelva)
Magnitud									33
Latitud									38.004N.
Longitud									6.562W.
Profundidad (Km)									269
Intensidad máxima (EMS-98)									II-III: Aroche. III:Cortegana, Cumbres de Enmedio, Corteconcepción, Aracena, Los Marines. III-IV: La Nava. IV: Jabugo, Galaroza, Valdelarco, Cumbre Mayores, Arroyomolinos de León, Cala, Cortelazor
Mapa de intensidades									ver imagen
ABRIL
Fecha																	22 Abril 2011
Hora																	00:10:15 (Hora UTC, sumar dos horas para hora nacional)
Cercano a																	Urrácal (Almería)
Magnitud																	31
Latitud																	37.407N.
Longitud																	2.275W.
Profundidad (Km)																	Superficial
Intensidad máxima (EMS-98)																	II-III: En Chirivel (Almería)
Mapa epicentro																	ver imagen
Fecha																	7 Abril 2011
Hora																	15:53:44 (Hora UTC, sumar dos horas para hora nacional)
Cercano a																	Cúllar (Granada)
Magnitud																	36
Latitud																	37.515N.
Longitud																	2.404W.
Profundidad (Km)																	5 Km.
Intensidad máxima (EMS-98)																	III-IV: En Cúllar (Granada), Oria (Almería); III: En Chirivel (Almería); II: En Benamaurel (Granada)
Mapa intensidades																	ver imagen
MARZO
Fecha																	29 Marzo 2011
Hora																	22:29:38 (Hora UTC, sumar dos horas para hora nacional)
Cercano a																	Alhendín (Granada)
Magnitud																	20
Latitud																	37.085N.
Longitud																	3.590W.
Profundidad (Km)																	16.8 Km.
Intensidad máxima (EMS-98)																	II en Alhendín (Granada)
Mapa intensidades																	ver imagen
Fecha																	1 Marzo 2011
Hora																	06:21:36 (Hora UTC, sumar una hora para hora nacional)
Cercano a																	Río Frío (Granada)
Magnitud																	35
Latitud																	37.168N.
Longitud																	4.204W.
Profundidad (Km)																	8 Km.
Intensidad máxima (EMS-98)																	III en Río Frío y Loja. II en Huétor Tájar y Algarinejo
Mapa intensidades																	ver imagen
FEBRERO
Fecha																	10 Febrero 2011
Hora																	18:27:32 (Hora UTC, sumar una hora para hora nacional)
Cercano a																	El Ejido (Almería)
Magnitud																	26
Latitud																	36.761N.
Longitud																	2.915W.
Profundidad (Km)																	Superficial
Intensidad máxima (EMS-98)																	II en El Ejido (Almería) y Santa Maria del Aguila (Almería)
Mapa intensidades																	ver imagen
SERIE DE MICROTERREMOTOS PRóXIMOS A CAMPILLOS (MáLAGA)
Desde diciembre de 2010 próximo a la localidad de Campillos (Málaga), en torno a las coordenadas 37.0 Latitud Norte y 4.8 Longitud Oeste
Hasta el día de hoy se han registrado 39 eventos de magnitudes mayor o igual 2.0, de los cuales, 22 han alcanzado o superado la magnitud 3.0. El evento de mayor magnitud ha sido el del 13-1-2011 a las 17:42 con M= 3.5
Mapa epicentros
Andalusia 2012
DICIEMBRE
Fecha															30 diciembre 2012
Hora															00:08:37 (Hora UTC, sumar una hora para hora nacional)
Cercano a															Santa Fé (Granada)
Magnitud															27
Latitud															37.147 N.
Longitud															3.748 W.
Profundidad (Km)															Superficial
Intensidad máxima (EMS-98)															Sentido con intensidad III en Santa Fé, Ambroz, Purchil, Las Gabias, Atarfe Fuente Vaqueros e intensidad II-III en Granada capital
Mapa de localización															ver imagen
Fecha																	20 diciembre 2012
Hora																	13:53 (Hora UTC, sumar una hora para hora nacional)
Cercano a																	SE. Torreperogil (Jaén)
Magnitud																	28
Latitud																	38.023 N.
Longitud																	-3.274 W.
Profundidad (Km)																	Superficial
Intensidad máxima (EMS-98)																	Sentido con intensidad III en Úbeda, Sabiote y Torreperogil (Jaén)
Mapa de localización																	ver imagen
Fecha																	20 diciembre 2012
Hora																	13:49 (Hora UTC, sumar una hora para hora nacional)
Cercano a																	S. Torreperogil (Jaén)
Magnitud																	30
Latitud																	38.023 N.
Longitud																	-3.274 W.
Profundidad (Km)																	Superficial
Intensidad máxima (EMS-98)																	Sentido con intensidad III en Úbeda, Sabiote y Torreperogil (Jaén)
Mapa de localización																	ver imagen
SERIE SÍSMICA DE TORREPEROGIL (JAÉN)
Fecha																										1 de enero de 2012 al 17 de diciembre de 2012
Magnitud máxima																										35
Latitud																										37.9N a 38.2N.
Longitud																										3.5W a 3.15W
Profundidad (Km)																										Superficiales
Intensidad máxima (EMS-98)																										V.
Nº total de eventos																										384
Nº de eventos sentidos																										2
Nº de eventos M≥ 2.5																										13
Mapa de epicentros																										ver imagen
Mapa de intensidades																										ver imagen
Fecha																	15 diciembre 2012
Hora																	18:59:54 (Hora UTC, sumar una hora para hora nacional)
Cercano a																	S. Torreperogil (Jaén)
Magnitud																	34
Latitud																	38.031 N.
Longitud																	-3.289 W.
Profundidad (Km)																	Superficial
Intensidad máxima (EMS-98)																	Sentido con intensidad IV-V en Torreperogil e intensidad III en Úbeda y Sabiote (Jaén)
Mapa de localización																	ver imagen
Fecha																	9 diciembre 2012
Hora																	19:12:43 (Hora UTC, sumar una hora para hora nacional)
Cercano a																	N. Torreperogil (Jaén)
Magnitud																	33
Latitud																	38.105 N.
Longitud																	-3.273 W.
Profundidad (Km)																	Superficial
Intensidad máxima (EMS-98)																	Sentido con intensidad III en Úbeda, Sabiote y Torreperogil (Jaén)
Mapa de localización																	ver imagen
Fecha																	2 diciembre 2012
Hora																	107:31:08 (Hora UTC, sumar una hora para hora nacional)
Cercano a																	W. Antas(Almería)
Magnitud																	29
Latitud																	37.233 N.
Longitud																	-1.970 W.
Profundidad (Km)																	Superficial
Intensidad máxima (EMS-98)																	Sentido con intensidad III en Antas, Vera y Cuevas de Almanzora (Almería)
Mapa de localización																	ver imagen
NOVIEMBRE
Fecha																	6 noviembre 2012
Hora																	23:01:59 (Hora UTC, sumar una hora para hora nacional)
Cercano a																	(Almería)
Magnitud																	22
Latitud																	37.360 N.
Longitud																	-2.274 W.
Profundidad (Km)																	Superficial
Intensidad máxima (EMS-98)																	Sentido con intensidad II-III en Olula del Río (Almería)l
Mapa de localización																	ver imagen
OCTUBRE
Fecha																9 octubre 2012
Hora																22:11:47.2 (Hora UTC, sumar dos horas para hora nacional)
Cercano a																Las Gabias (Granada)
Magnitud																25
Latitud																37.124 N.
Longitud																-3.658 W.
Profundidad (Km)																6.1 Km
Intensidad máxima (EMS-98)																Sentido con intensidad III en Las Gabias, Churriana, Armilla, La Zubia, Ambroz, Alhendín y con grado II en Granada capital
Mapa de localización																ver imagen
Fecha																	6 octubre 2012
Hora																	07:06:54 (Hora UTC, sumar dos horas para hora nacional)
Cercano a																	Atarfe (Granada)
Magnitud																	26
Latitud																	7.192 N.
Longitud																	-3.672 W.
Profundidad (Km)																	Superficial
Intensidad máxima (EMS-98)																	Intensidad II en Maracena, Albolote y Atarfe (Granada)
Mapa de localización																	ver imagen
SEPTIEMBRE
Fecha																	7 septiembre 2012
Hora																	18:10:51 (Hora UTC, sumar dos horas para hora nacional)
Cercano a																	W. Albuñuelas (Granada)
Magnitud																	28
Latitud																	36.900 N.
Longitud.																	-3.702 W.
Profundidad (Km)																	11.3 Km.
Intensidad máxima (EMS-98)																	Intensidad III en La Malahá, Padul, Otura y Almuñécar (Granada)
Mapa de localización																	ver imagen
Fecha																	6 septiembre 2012
Hora																	04:24:40 (Hora UTC, sumar dos horas para hora nacional)
Cercano a																	Norte de Alborán
Magnitud																	33
Latitud																	36.587 N.
Longitud																	-2.910 W.
Profundidad (Km)																	13.7 Km.
Intensidad máxima (EMS-98)																	Intensidad III en el Ejido (Almería)
Mapa de localización																	ver imagen
JUNIO
Fecha																	19 junio 2012
Hora																	01:28:37 (Hora UTC, sumar dos horas para hora nacional)
Cercano a																	Agrón (Granada)
Magnitud																	33
Latitud																	37.013 N.
Longitud																	-3.831 W.
Profundidad (Km)																	7.8 km.
Intensidad máxima (EMS-98)																	Intensidad III en Ventas de Huelma, La Malahá, Padúl, Otura, Huétor Vega, Armilla y Granada
Mapa de localización																	ver imagen
Fecha																	7 junio 2012
Hora																	0:27:31 (Hora UTC, sumar dos horas para hora nacional)
Cercano a																	Arboleas (Almeria)
Magnitud																	32
Latitud																	37.375 N.
Longitud																	-2.094 W.
Profundidad (Km)																	Superficial
Intensidad máxima (EMS-98)																	Intensidad II-III: Vera, Olula del Río, Cuevas de Almanzora y Huércal Olvera. Intensidad IV: Arboleas, Albox y Partaloa
Mapa de localización																	ver imagen
Fecha																	7 junio 2012
Hora																	05:50:53 (Hora UTC, sumar dos horas para hora nacional)
Cercano a																	Padul (Granada)
Magnitud																	30
Latitud																	36.990 N.
Longitud																	-3.700 W.
Profundidad (Km)																	13.3 Km.
Intensidad máxima (EMS-98)																	Intensidad II-III en Dúrcal y Padul (Granada)
Mapa de localización																	ver imagen
MAYO
Fecha																	14 mayo 2012
Hora																	16:31:00 (Hora UTC, sumar dos horas para hora nacional)
Cercano a																	Santa Fe (Granada)
Magnitud																	31
Latitud																	37.176 N.
Longitud																	-3.756 W.
Profundidad (Km)																	Superficial
Intensidad máxima (EMS-98)																	Intensidad III en Santa Fe, Chauchina, Atarfe, Cijuela, Maracena, Granada, Purchil, Cullar Vega, Albolote
Mapa de localización																	ver imagen
Fecha																	1 mayo 2012
Hora																	03:35:42 (Hora UTC, sumar dos horas para hora nacional)
Cercano a																	Ambroz(Granada)
Magnitud																	28
Latitud																	37.167 N.
Longitud																	-3.676 W.
Profundidad (Km)																	Superficial
Intensidad máxima (EMS-98)																	Intensidad III en Ambroz (Granada)
Mapa de localización																	ver imagen
ABRIL
Fecha															18 abril 2012
Hora															11:10:36.6 (Hora UTC, sumar dos horas para hora nacional)
Cercano a															Norte Alborán (Golfo de Almería)
Magnitud															351
Latitud															36.508 N.
Longitud															-2.472 W.
Profundidad (Km)															12 Km.
Intensidad máxima (EMS-98)															Intensidad III en Almería capital, Roquetas de Mar y Adra. Este terremoto forma parte de una serie que se viene registrando en la zona
Mapa de localización															ver imagen
Fecha								18 abril 2012
Hora								09:47:24.4 (Hora UTC, sumar dos horas para hora nacional)
Cercano a								Norte Alborán (Golfo de Almería)
Magnitud								41
Latitud								36.502 N.
Longitud								-2.479 W.
Profundidad (Km)								12 Km.
Intensidad máxima (EMS-98)								Sentido con Intensidad III-IV en Almería capital y La Cañada de San Urbano. Con Intensidad III en Motril, Adra, Roquetas de Mar, El Ejido y Pechina. Este terremoto forma parte de una serie que se viene registrando en la zona
Mapa de localización								ver imagen
MARZO
Fecha																	29 marzo 2012
Hora																	12:41:11 (Hora UTC, sumar dos horas para hora nacional)
Cercano a																	Granada
Magnitud																	22
Latitud																	37.160 N.
Longitud																	-3.607 W.
Profundidad (Km)																	Superficial
Intensidad máxima (EMS-98)																	Sentido con grado de Intensidad máxima III en diferentes barrios de la capital
Mapa de localización																	ver imagen
Fecha																	29 marzo 2012
Hora																	11:52:47 (Hora UTC, sumar dos horas para hora nacional)
Cercano a																	Mar de Alborán
Magnitud																	31
Latitud																	36.627 N.
Longitud																	-3.101 W.
Profundidad (Km)																	10 Km.
Intensidad máxima (EMS-98)																	Sentido con grado de Intensidad máxima III en Motril (Granada) y Adra (Almería)
Mapa de localización																	ver imagen
Fecha																	14 marzo 2012
Hora																	23:56:23 (Hora UTC, sumar una hora para hora nacional)
Cercano a																	Cuevas de Almanzora (Almería)
Magnitud																	20
Latitud																	37.321 N.
Longitud																	-1.855 W.
Profundidad (Km)																	Superficial
Intensidad máxima (EMS-98)																	Sentido con grado de Intensidad máxima II en Cuevas de Almanzora (Almería)
Mapa de localización																	ver imagen
FEBRERO
Fecha																	26 febrero 2012
Hora																	15:31:35 (Hora UTC, sumar una hora para hora nacional)
Cercano a																	E. Cacín (Granada)
Magnitud																	36
Latitud																	37.062 N.
Longitud																	-3.877 W.
Profundidad (Km)																	Superficial
Intensidad máxima (EMS-98)																	Sentido en las provincias de Granada, Málaga y Jaén con grado de Intensidad máxima IV
Mapa de intensidades																	ver imagen
Fecha																	19 febrero 2012
Hora																	16:36:53 (Hora UTC, sumar una hora para hora nacional)
Cercano a																	La Zubia (Granada)
Magnitud																	23
Latitud																	37.104 N.
Longitud																	-3.590 W.
Profundidad (Km)																	Superficial
Intensidad máxima (EMS-98)																	Sentido con grado III en las localidad de Gójar (Granada)
Mapa del epicentro																	ver imagen
Fecha																	15 febrero 2012
Hora																	07:19:14.2 (Hora UTC, sumar una hora para hora nacional)
Cercano a																	La zubia, Ogíjares (Granada)
Magnitud																	22
Latitud																	37.113 N.
Longitud																	-3.597 W.
Profundidad (Km)																	Superficial
[truncated: 566 more rows]
